# Supplementary material for: Inferring Gene Dependency Network Specific to Phenotypic Alteration Based on Gene Expression Data and Clinical Information of Breast Cancer
Source: PLoS One. 2014 Mar 17;9(3):e92023. doi: 10.1371/journal.pone.0092023 (PMC3956890; doi:10.1371/journal.pone.0092023)
Supplement: Table S1 — Data sets used in this work. All the data sets are available at NCBI GEO. (XLSX) [file pone.0092023.s003.xlsx]

## Sheet: Sheet1
Accession number	Sample number	Usage
GSE2034	286	train
GSE1456	159	test
GSE3494	234	test
GSE4922	248	test
GSE7390	198	test
GSE11121	200	test
GSE12093	136	test
