# Supplementary material for: Inferring Gene Dependency Network Specific to Phenotypic Alteration Based on Gene Expression Data and Clinical Information of Breast Cancer
Source: PLoS One. 2014 Mar 17;9(3):e92023. doi: 10.1371/journal.pone.0092023 (PMC3956890; doi:10.1371/journal.pone.0092023)
Supplement: Table S2 — All significant gene dependency pairs. All the gene pairs in the table are with p-values less than 0.05. Genes in the first column are the modulators of the gene pairs. (XLSX) [file pone.0092023.s004.xlsx]

## Sheet: Sheet1
gene A	gene B	CMI	p-value
40	9399	0.128598	0
60	7846	0.13692	0
341	3500	0.136673	0
467	4790	0.188155	0
673	5581	0.1496	0
675	701	-0.131137	0
773	4928	0.124286	0
988	6146	-0.124307	0
998	397	-0.125451	0
1018	890	-0.127999	0
1287	7083	0.154776	0
1788	2146	-0.125679	0
1994	22903	-0.137441	0
2214	920	0.127573	0
2811	1511	-0.176628	0
2959	9519	-0.151174	0
3065	4209	-0.127042	0
3207	51053	0.142	0
3416	51377	-0.125742	0
3570	3572	-0.13129	0
3643	4085	-0.141958	0
3838	28986	0.157941	0
4067	3688	-0.12179	0
4087	57556	-0.125255	0
4090	5717	-0.126639	0
4149	5501	0.138005	0
4653	975	0.1236	0
5142	4928	0.127222	0
5319	8835	0.147239	0
5376	1994	0.131597	0
5439	79657	0.183632	0
5499	79657	0.128519	0
5578	5338	-0.129691	0
5584	10817	-0.125513	0
5686	4928	-0.173536	0
5728	2185	-0.135336	0
5903	9972	0.135005	0
5971	983	-0.148947	0
6015	23492	-0.125908	0
6185	6613	-0.151377	0
6187	6780	-0.123091	0
6256	5916	0.143086	0
6606	3507	0.122009	0
6607	3507	0.122009	0
6654	1398	0.127834	0
6711	6709	-0.121652	0
6885	9021	0.12999	0
7132	4653	0.198202	0
7132	8772	0.135094	0
7321	9690	0.151775	0
7520	5111	0.124423	0
7703	4001	0.132258	0
8294	55355	-0.159845	0
8359	55355	-0.159845	0
8360	55355	-0.159845	0
8361	55355	-0.159845	0
8362	55355	-0.159845	0
8363	55355	-0.138253	0
8364	55355	-0.159845	0
8365	55355	-0.159845	0
8366	55355	-0.159845	0
8367	55355	-0.159845	0
8370	55355	-0.159845	0
8379	4085	-0.125521	0
8454	1789	-0.129569	0
8648	10062	0.124889	0
9099	8717	0.150624	0
9140	10949	-0.147357	0
9641	10051	-0.137708	0
9709	80700	-0.143023	0
9918	23397	-0.138338	0
10048	11065	-0.144991	0
10226	9519	0.132009	0
10289	10093	-0.150899	0
10393	11065	0.13235	0
10477	7046	-0.123727	0
10521	1058	-0.124018	0
10537	10112	-0.137168	0
11337	23112	-0.15406	0
23421	890	0.124966	0
23516	1994	0.134318	0
23624	23148	-0.141804	0
26354	9051	-0.133236	0
26472	5501	-0.160984	0
50618	5501	0.132328	0
51224	6921	-0.139861	0
51339	2932	0.137655	0
51657	8243	0.124686	0
53335	604	-0.121974	0
63929	8445	-0.154565	0
79571	10445	-0.121572	0
121504	55355	-0.159845	0
554313	55355	-0.159845	0
100132285	3107	0.130235	0
658	9459	0.113107	0.0001
988	701	-0.119797	0.0001
990	890	-0.111697	0.0001
1444	55534	-0.118285	0.0001
1653	10397	0.111966	0.0001
1739	154796	0.120797	0.0001
1870	9781	0.113252	0.0001
1994	5501	-0.119445	0.0001
2006	28986	-0.111438	0.0001
2033	4790	0.118502	0.0001
2101	6613	-0.115158	0.0001
2547	3068	-0.116112	0.0001
2638	79577	0.120798	0.0001
2908	6257	-0.119602	0.0001
3053	3493	-0.112279	0.0001
3106	191	0.112641	0.0001
3106	191	0.112641	0.0001
3181	7150	0.113505	0.0001
3182	3229	0.119911	0.0001
3329	1191	-0.114995	0.0001
3809	3107	0.117809	0.0001
4174	326	0.111622	0.0001
4609	5692	-0.113896	0.0001
4609	9758	0.114241	0.0001
4739	8412	0.118117	0.0001
5329	3688	-0.112972	0.0001
5430	7936	0.120914	0.0001
5597	10949	0.116468	0.0001
5610	890	-0.118683	0.0001
5688	5692	-0.114311	0.0001
5788	10188	0.114074	0.0001
5894	7416	0.112332	0.0001
6173	9051	-0.119207	0.0001
6230	1398	-0.116628	0.0001
6256	7704	0.115485	0.0001
6457	9459	-0.112245	0.0001
6591	2932	0.115603	0.0001
6606	9397	-0.116191	0.0001
6607	9397	-0.116191	0.0001
6714	5915	0.11278	0.0001
6772	7133	-0.116855	0.0001
7006	8651	0.114754	0.0001
7057	1511	0.115616	0.0001
7168	4653	0.113672	0.0001
7276	1191	0.117395	0.0001
7412	10949	-0.117547	0.0001
7415	80700	0.112511	0.0001
7421	5501	-0.11461	0.0001
7428	7041	0.114274	0.0001
7431	8717	0.112133	0.0001
8407	6613	-0.113691	0.0001
8453	9684	-0.116269	0.0001
8697	701	0.118514	0.0001
8737	8772	0.116334	0.0001
8772	9994	-0.113296	0.0001
9135	23163	-0.114841	0.0001
9221	2959	-0.119513	0.0001
9498	760	0.11325	0.0001
9815	4001	-0.116005	0.0001
9978	596	0.118289	0.0001
10146	55319	0.118782	0.0001
10160	1994	0.117925	0.0001
10286	4163	-0.112406	0.0001
10289	2521	-0.120324	0.0001
10627	6613	0.116302	0.0001
10971	5998	0.117063	0.0001
10980	10513	-0.119867	0.0001
10987	10949	0.116595	0.0001
11011	6790	-0.118479	0.0001
11151	4088	-0.120875	0.0001
23588	6921	0.119224	0.0001
26277	8996	0.121377	0.0001
29117	28986	0.114845	0.0001
29984	1730	0.119909	0.0001
51324	920	0.119516	0.0001
51547	7385	-0.112959	0.0001
54892	10592	-0.113914	0.0001
55262	23585	-0.119523	0.0001
60528	6015	0.113264	0.0001
83737	79657	0.113688	0.0001
414059	23163	-0.115068	0.0001
729873	23163	-0.115068	0.0001
87	5834	0.106377	0.0002
331	7336	0.109536	0.0002
341	3493	0.106827	0.0002
409	6146	-0.108994	0.0002
602	6774	0.10809	0.0002
975	4653	0.106857	0.0002
988	7153	-0.108912	0.0002
988	29127	-0.107204	0.0002
991	890	0.109395	0.0002
1026	3104	0.105974	0.0002
1029	8317	0.104776	0.0002
1059	6613	-0.103055	0.0002
1302	7083	0.108041	0.0002
1634	1289	-0.108293	0.0002
1859	4088	-0.103896	0.0002
1946	2042	-0.108592	0.0002
1975	4928	-0.105849	0.0002
1994	7514	-0.106607	0.0002
1994	11065	-0.1034	0.0002
1994	56889	-0.106583	0.0002
2033	9794	-0.106269	0.0002
2056	9046	0.104591	0.0002
2099	4255	0.105684	0.0002
2155	2152	0.105062	0.0002
2175	1398	0.104307	0.0002
2200	4052	0.104311	0.0002
2521	2932	-0.105382	0.0002
2625	23414	-0.106335	0.0002
2791	2784	-0.103534	0.0002
2801	3983	0.106646	0.0002
3029	4653	-0.107496	0.0002
3066	6299	0.110775	0.0002
3070	79871	0.104565	0.0002
3185	387082	0.105858	0.0002
3188	10949	0.103042	0.0002
3362	2534	0.105894	0.0002
3567	1439	-0.11127	0.0002
3596	3566	0.105688	0.0002
3751	1804	0.107304	0.0002
3806	3107	0.107405	0.0002
4084	4610	0.111256	0.0002
4606	4604	-0.104317	0.0002
4609	6217	-0.104384	0.0002
4843	6921	-0.110403	0.0002
5001	990	0.104294	0.0002
5037	207	0.109563	0.0002
5250	79788	0.109033	0.0002
5296	8651	0.105332	0.0002
5335	11184	0.10273	0.0002
5378	55705	0.105575	0.0002
5518	55596	0.10813	0.0002
5578	5692	-0.111218	0.0002
5934	890	-0.103058	0.0002
6045	5243	0.102336	0.0002
6124	8451	-0.105314	0.0002
6496	51053	0.102973	0.0002
6667	2103	0.103209	0.0002
6688	4790	0.106444	0.0002
6789	4155	0.102716	0.0002
6872	9519	0.110696	0.0002
7013	8996	-0.10553	0.0002
7014	308	0.104559	0.0002
7057	11151	0.107115	0.0002
7074	5581	-0.102494	0.0002
7132	8738	0.107705	0.0002
7159	5501	-0.111041	0.0002
7182	8841	0.108698	0.0002
7335	330	0.104395	0.0002
7412	51096	-0.104884	0.0002
8175	7536	0.109242	0.0002
8202	2103	0.107113	0.0002
8294	1058	-0.107667	0.0002
8294	4171	-0.110723	0.0002
8359	1058	-0.107667	0.0002
8359	4171	-0.110723	0.0002
8360	1058	-0.107667	0.0002
8360	4171	-0.110723	0.0002
8361	1058	-0.107667	0.0002
8361	4171	-0.110723	0.0002
8362	1058	-0.107667	0.0002
8362	4171	-0.110723	0.0002
8364	1058	-0.107667	0.0002
8364	4171	-0.110723	0.0002
8365	1058	-0.107667	0.0002
8365	4171	-0.110723	0.0002
8366	1058	-0.107667	0.0002
8366	4171	-0.110723	0.0002
8367	1058	-0.107667	0.0002
8367	4171	-0.110723	0.0002
8370	1058	-0.107667	0.0002
8370	4171	-0.110723	0.0002
8451	4790	-0.102163	0.0002
8793	1660	-0.108839	0.0002
8795	8717	0.107481	0.0002
8850	701	0.103454	0.0002
9070	51096	0.102521	0.0002
9150	29079	0.111082	0.0002
9513	8087	-0.102538	0.0002
9768	1153	-0.111034	0.0002
9768	3735	-0.106803	0.0002
9918	10051	-0.111232	0.0002
10188	7525	0.108299	0.0002
10199	6613	-0.106042	0.0002
10537	5692	-0.107703	0.0002
10657	4067	0.105526	0.0002
10987	7390	-0.109144	0.0002
11043	3476	-0.103933	0.0002
23054	6955	0.110765	0.0002
23310	6613	-0.108652	0.0002
23468	6921	-0.102939	0.0002
26054	6613	0.110272	0.0002
26277	26093	0.109287	0.0002
27023	1315	-0.1035	0.0002
27229	7283	0.1061	0.0002
50807	9051	0.103451	0.0002
51282	4778	0.10569	0.0002
55027	373156	-0.104886	0.0002
55319	10146	-0.105877	0.0002
55660	1660	0.102201	0.0002
55729	1464	0.106435	0.0002
56259	988	0.105313	0.0002
56648	1630	0.104037	0.0002
64112	28986	-0.108918	0.0002
79016	440	-0.107598	0.0002
79657	9675	-0.10204	0.0002
79734	358	-0.109202	0.0002
121504	1058	-0.107667	0.0002
121504	4171	-0.110723	0.0002
203068	4792	0.108719	0.0002
220134	1062	-0.103263	0.0002
387522	330	0.104395	0.0002
554313	1058	-0.107667	0.0002
554313	4171	-0.110723	0.0002
25	1058	-0.0967614	0.0003
38	3107	-0.093276	0.0003
38	8454	0.0944732	0.0003
60	6810	0.0930475	0.0003
142	1058	-0.0924171	0.0003
142	1869	-0.0932147	0.0003
372	9276	0.099389	0.0003
387	8772	0.0908021	0.0003
409	1975	-0.0945879	0.0003
488	6696	-0.0907432	0.0003
523	5119	-0.0951558	0.0003
529	4928	-0.0955577	0.0003
675	24137	-0.0974278	0.0003
801	1147	0.0919428	0.0003
805	1147	0.0919428	0.0003
808	1147	0.0919428	0.0003
821	177	0.0911341	0.0003
840	1511	0.0906752	0.0003
868	29760	-0.0911243	0.0003
871	23186	-0.0908117	0.0003
898	8451	0.0983585	0.0003
988	6230	-0.0945995	0.0003
990	23594	-0.0991677	0.0003
994	3881	-0.100753	0.0003
1017	10527	0.093293	0.0003
1020	4956	0.0905241	0.0003
1058	79801	-0.0998048	0.0003
1058	3192	0.0912994	0.0003
1147	1191	0.0995533	0.0003
1153	10949	0.0976854	0.0003
1201	11260	-0.099562	0.0003
1236	6363	-0.0910779	0.0003
1282	22795	0.0952521	0.0003
1284	1282	-0.0913384	0.0003
1386	7167	-0.0920511	0.0003
1457	6236	-0.0950686	0.0003
1490	1994	0.0978126	0.0003
1499	6934	-0.0975494	0.0003
1604	3932	0.0933941	0.0003
1654	1058	-0.0948281	0.0003
1659	55832	-0.0911646	0.0003
1660	8626	-0.094587	0.0003
1728	3303	-0.0912195	0.0003
1728	3304	-0.0912195	0.0003
1785	79871	-0.0909719	0.0003
1857	1457	0.0965519	0.0003
1967	1630	0.0977611	0.0003
1994	10628	-0.0941979	0.0003
1994	55742	-0.096331	0.0003
1994	5033	-0.0929074	0.0003
1994	55832	-0.0969561	0.0003
2023	4653	0.100044	0.0003
2023	920	0.0973421	0.0003
2037	2286	-0.10056	0.0003
2130	2932	-0.0976556	0.0003
2200	4653	0.093508	0.0003
2316	2914	0.0935225	0.0003
2339	9667	-0.0972218	0.0003
2534	3708	-0.0921678	0.0003
2534	51466	0.0997961	0.0003
2539	387082	-0.0947923	0.0003
2662	973	-0.0930711	0.0003
2781	4985	0.0949575	0.0003
2801	26003	0.0945208	0.0003
2885	1398	0.0934591	0.0003
2885	933	0.0938784	0.0003
2885	729	-0.100466	0.0003
2885	5950	-0.0946484	0.0003
2885	55785	0.0911045	0.0003
3002	4001	-0.0988619	0.0003
3015	4609	0.0948294	0.0003
3106	55379	-0.0982465	0.0003
3164	7153	0.100821	0.0003
3178	4001	0.0939045	0.0003
3181	55832	0.097405	0.0003
3188	7536	-0.0998219	0.0003
3190	10949	0.0943131	0.0003
3192	1058	-0.0921735	0.0003
3207	3066	0.094606	0.0003
3309	23410	-0.100904	0.0003
3326	79657	0.098134	0.0003
3326	26355	0.101339	0.0003
3326	4217	-0.098784	0.0003
3601	8915	0.0955623	0.0003
3609	2521	0.0920335	0.0003
3688	23371	0.0976522	0.0003
3688	1439	0.0978986	0.0003
3692	55832	-0.0977608	0.0003
3693	4052	0.0980066	0.0003
3716	6774	-0.0912491	0.0003
3717	9021	0.100842	0.0003
3717	5501	0.0979979	0.0003
3720	2146	-0.0960768	0.0003
3866	112869	-0.0988801	0.0003
3949	338	0.0909686	0.0003
4038	55022	-0.0973991	0.0003
4067	983	-0.0986768	0.0003
4087	4005	0.0947342	0.0003
4110	10445	0.0947667	0.0003
4153	799	0.0992599	0.0003
4172	6347	-0.100104	0.0003
4194	4088	-0.0927909	0.0003
4215	79657	0.0997469	0.0003
4233	6774	-0.0904435	0.0003
4294	57576	0.0916286	0.0003
4591	80125	-0.0926207	0.0003
4676	3024	0.0967629	0.0003
4690	3635	-0.0952553	0.0003
4691	8493	0.0980933	0.0003
4791	6217	-0.0979333	0.0003
4928	529	0.0985057	0.0003
5082	2784	-0.101024	0.0003
5269	1398	-0.0953185	0.0003
5306	23410	-0.0941427	0.0003
5430	79657	0.0991469	0.0003
5434	79657	0.0958027	0.0003
5501	4149	-0.0904847	0.0003
5525	5518	-0.0935583	0.0003
5578	147	0.0950651	0.0003
5588	8915	0.0945073	0.0003
5594	1978	0.096709	0.0003
5594	3164	-0.0925628	0.0003
5595	5606	-0.0959467	0.0003
5607	9578	0.0951998	0.0003
5610	4839	-0.0932149	0.0003
5621	6835	0.09708	0.0003
5686	5685	-0.0903842	0.0003
5692	5688	-0.0925863	0.0003
5693	11065	0.0916537	0.0003
5702	11065	-0.0977319	0.0003
5705	9690	0.0917327	0.0003
5706	8451	-0.0950988	0.0003
5725	2521	0.09193	0.0003
5829	2932	-0.0975189	0.0003
5932	10320	0.0924124	0.0003
5970	9021	0.0954022	0.0003
5971	4790	0.0923414	0.0003
5971	1213	0.100721	0.0003
5976	10957	-0.100215	0.0003
5979	79930	0.0924405	0.0003
5994	4298	0.101745	0.0003
6000	1398	-0.10017	0.0003
6146	988	-0.0929341	0.0003
6188	8451	-0.0969954	0.0003
6193	9020	-0.098919	0.0003
6299	3066	0.0922219	0.0003
6299	6613	0.092154	0.0003
6300	5998	0.0907894	0.0003
6352	7205	-0.0912288	0.0003
6383	4763	0.0951511	0.0003
6426	9541	-0.090875	0.0003
6446	3493	0.0944936	0.0003
6457	6455	-0.0978691	0.0003
6464	975	0.0947472	0.0003
6464	84790	-0.0990827	0.0003
6613	6299	0.0905983	0.0003
6613	64784	-0.0974801	0.0003
6627	7150	0.0920062	0.0003
6654	1436	0.0906461	0.0003
6714	5581	-0.0940718	0.0003
6714	10062	0.0935958	0.0003
6732	9667	0.0934186	0.0003
6993	5817	-0.097287	0.0003
7013	904	-0.0991865	0.0003
7015	10445	-0.0921791	0.0003
7067	2521	-0.0941546	0.0003
7067	6882	0.0911342	0.0003
7076	4653	0.0971909	0.0003
7099	54476	0.09664	0.0003
7158	10987	-0.0920098	0.0003
7186	26003	0.0937566	0.0003
7251	79720	0.0915748	0.0003
7291	1789	0.0965862	0.0003
7341	6299	0.0927864	0.0003
7409	2205	-0.0995267	0.0003
7412	54882	0.0904019	0.0003
7454	29763	-0.0942033	0.0003
7534	6915	0.0924065	0.0003
7534	5058	-0.0942456	0.0003
7534	6626	0.0953354	0.0003
7681	53840	-0.0909692	0.0003
7804	1191	-0.0922595	0.0003
7818	8772	-0.0952019	0.0003
7852	9021	0.0969868	0.0003
7917	56005	-0.0934996	0.0003
8031	4928	-0.0951874	0.0003
8195	10575	0.0978069	0.0003
8202	5915	0.094246	0.0003
8237	154796	0.0903648	0.0003
8266	6955	-0.0922169	0.0003
8368	55355	-0.099825	0.0003
8379	8161	-0.0970093	0.0003
8449	8161	-0.0956301	0.0003
8454	890	-0.0918603	0.0003
8454	6626	0.090408	0.0003
8514	920	0.0903176	0.0003
8533	4928	-0.0987649	0.0003
8535	1063	-0.100897	0.0003
8535	4288	-0.101744	0.0003
8560	6472	-0.0925492	0.0003
8648	6097	0.0925897	0.0003
8766	6810	-0.0959086	0.0003
8775	9527	0.094267	0.0003
8793	10592	-0.101836	0.0003
8841	10521	0.101238	0.0003
9044	988	-0.10134	0.0003
9265	9595	0.0952538	0.0003
9464	3239	-0.0960274	0.0003
9509	23533	0.0906996	0.0003
9636	6233	0.0979814	0.0003
9768	890	-0.098458	0.0003
9824	2810	-0.0907785	0.0003
9978	5371	-0.0903453	0.0003
10009	1994	-0.0986835	0.0003
10013	80204	0.0905887	0.0003
10078	6709	-0.0911303	0.0003
10207	154796	0.0996363	0.0003
10284	11269	0.0954332	0.0003
10393	891	0.0945702	0.0003
10413	8626	-0.0944463	0.0003
10454	9479	0.0938857	0.0003
10534	3603	0.100111	0.0003
10537	55215	-0.0985456	0.0003
10537	7167	-0.0957174	0.0003
10537	3838	-0.0989454	0.0003
10613	3708	0.0964213	0.0003
10692	7046	0.0971114	0.0003
10856	11325	-0.0903641	0.0003
10868	4640	0.0983711	0.0003
10955	27302	0.100979	0.0003
10980	6502	0.0911132	0.0003
10980	1063	0.0959354	0.0003
10987	3608	0.0971308	0.0003
11060	7536	0.0923196	0.0003
11130	4085	-0.090265	0.0003
11130	10521	0.100985	0.0003
11156	9690	-0.0921257	0.0003
11176	25	0.0978706	0.0003
11200	1994	-0.0911357	0.0003
11224	9051	-0.0917814	0.0003
11276	23163	-0.0923545	0.0003
11284	8996	0.0965324	0.0003
11315	5518	-0.098159	0.0003
11316	1315	0.0986778	0.0003
11345	2760	-0.0934419	0.0003
11345	3735	0.0993678	0.0003
11345	4790	-0.0982377	0.0003
22938	55215	-0.0986905	0.0003
22938	1660	-0.0919203	0.0003
23291	26271	0.0944213	0.0003
23314	8626	-0.100391	0.0003
23367	7450	0.0954326	0.0003
23512	1994	-0.0945581	0.0003
23517	55844	-0.093984	0.0003
23532	6921	-0.101396	0.0003
23646	7083	-0.0934663	0.0003
23710	1994	0.0931432	0.0003
23710	6144	0.0967319	0.0003
23779	2017	0.0902746	0.0003
25788	26003	-0.0918627	0.0003
25843	51765	-0.0943251	0.0003
26136	9021	0.0933138	0.0003
26152	509	0.0995156	0.0003
27113	596	-0.090408	0.0003
27175	5829	-0.0996228	0.0003
29922	55755	-0.0937407	0.0003
50628	84656	-0.0983673	0.0003
50848	9463	0.0956948	0.0003
51138	80344	-0.0933948	0.0003
51569	2932	0.0923536	0.0003
51592	53615	-0.0961784	0.0003
51755	2130	0.0968855	0.0003
54472	84181	-0.0989006	0.0003
54538	9353	-0.0926954	0.0003
54855	10733	0.0942574	0.0003
54952	55832	-0.0909593	0.0003
54973	7083	-0.0930123	0.0003
55033	2932	0.0937468	0.0003
55210	55290	-0.0985301	0.0003
55486	65018	-0.0908085	0.0003
55620	6774	0.0944009	0.0003
55723	11011	-0.0909113	0.0003
57062	4255	0.0967857	0.0003
57082	79003	0.0924785	0.0003
57154	64750	0.0931596	0.0003
57157	1994	-0.0989309	0.0003
79016	6472	-0.0995734	0.0003
79016	3419	-0.0960598	0.0003
79020	2146	0.0981128	0.0003
79370	596	-0.096315	0.0003
80198	6613	0.0905666	0.0003
80227	5718	-0.0950973	0.0003
83696	7109	0.0932208	0.0003
91445	5685	-0.0971622	0.0003
91734	604	-0.0935016	0.0003
221749	1994	0.0948665	0.0003
373156	5214	0.09839	0.0003
378708	2175	-0.100004	0.0003
988	3838	-0.090127	0.0004
997	6613	-0.0897343	0.0004
1021	7727	0.0900038	0.0004
1026	10399	0.0890516	0.0004
1457	55379	-0.0892498	0.0004
1499	2146	-0.089381	0.0004
1859	2735	-0.0901452	0.0004
1994	64746	-0.0891903	0.0004
2099	9972	0.0892011	0.0004
2770	1268	0.0896445	0.0004
2790	2784	-0.0891478	0.0004
2810	1398	-0.0896041	0.0004
3189	10521	0.0899878	0.0004
3708	5592	0.0892846	0.0004
3804	3107	0.0899009	0.0004
4088	1859	-0.0898937	0.0004
4193	6208	-0.0900065	0.0004
4841	6626	0.0895679	0.0004
5080	5998	0.0896856	0.0004
5707	11345	0.0892657	0.0004
5707	65018	0.0893151	0.0004
5908	9020	-0.0893972	0.0004
7266	4928	-0.0900806	0.0004
7321	27434	0.0891879	0.0004
7415	6257	0.0899791	0.0004
7416	6622	-0.0901724	0.0004
8452	57122	0.0891068	0.0004
8644	22985	-0.0890011	0.0004
8678	5339	0.0891335	0.0004
9184	1994	-0.0895721	0.0004
9495	801	-0.0896785	0.0004
9495	805	-0.0896785	0.0004
9495	808	-0.0896785	0.0004
9774	988	0.0899834	0.0004
10016	10971	-0.0891295	0.0004
11077	79577	0.0900178	0.0004
11345	6389	-0.0895914	0.0004
23710	10291	-0.0894703	0.0004
27040	920	-0.0896518	0.0004
373156	6520	-0.0890328	0.0004
1289	50509	0.0886587	0.0005
1994	9589	0.0888214	0.0005
2050	316	-0.0885406	0.0005
2778	10606	-0.0886096	0.0005
2778	10606	-0.0886096	0.0005
3014	55347	0.0887021	0.0005
3308	3091	-0.0889479	0.0005
3643	25970	-0.0886831	0.0005
3676	4067	0.0889476	0.0005
3725	860	-0.0887855	0.0005
4790	9021	0.0888339	0.0005
5036	1869	0.0885372	0.0005
5333	3837	0.0887892	0.0005
5530	91977	0.0887553	0.0005
6390	23533	0.088792	0.0005
7341	8772	-0.088735	0.0005
9685	1994	-0.0887929	0.0005
55620	3551	0.0888603	0.0005
81847	498	-0.088564	0.0005
667	80700	-0.0884503	0.0006
997	27335	-0.088258	0.0006
1994	6780	-0.0882878	0.0006
3676	10863	-0.0884383	0.0006
4318	2919	0.0881537	0.0006
4670	6613	0.088142	0.0006
4739	5829	0.0883992	0.0006
4905	6810	-0.0882377	0.0006
5499	5524	0.0882255	0.0006
7005	23043	0.0884601	0.0006
7188	4591	-0.08829	0.0006
8517	51807	0.0883818	0.0006
10537	11260	-0.0881689	0.0006
10856	10445	0.0882636	0.0006
29079	988	-0.0882615	0.0006
51560	23637	-0.0881888	0.0006
55629	7536	-0.0881228	0.0006
55742	1994	0.0881369	0.0006
2099	5501	0.0880914	0.0007
5663	840	-0.0881169	0.0007
11059	7020	-0.088037	0.0007
382	1660	0.087784	0.0008
1660	8487	0.0879001	0.0008
2272	217	-0.0879348	0.0008
5170	9351	0.0878852	0.0008
5296	1435	0.0877614	0.0008
5684	29980	0.0877452	0.0008
5885	8243	0.088025	0.0008
6128	567	-0.0880033	0.0008
6923	57799	-0.0878893	0.0008
7046	9459	-0.0878412	0.0008
7412	4001	-0.0877431	0.0008
8772	7128	-0.0877541	0.0008
10971	5139	-0.0880025	0.0008
51377	5688	-0.0877515	0.0008
54472	4092	0.0878139	0.0008
57332	10399	-0.0878491	0.0008
156	5132	-0.0874612	0.0009
1026	9133	0.0870746	0.0009
1124	29127	0.0875252	0.0009
1871	890	-0.0876107	0.0009
4035	799	0.0871677	0.0009
4664	5450	-0.0876851	0.0009
5001	23594	-0.0872741	0.0009
5971	86	0.0875765	0.0009
6122	9051	-0.0876214	0.0009
6426	10949	-0.0875922	0.0009
6502	10980	0.0873847	0.0009
7415	3708	-0.087311	0.0009
7752	1994	-0.0876291	0.0009
9260	10771	-0.087207	0.0009
9768	57187	0.0876275	0.0009
9943	1994	-0.0872563	0.0009
23048	356	0.0875431	0.0009
25936	701	-0.0876414	0.0009
55723	718	-0.0875569	0.0009
64395	1994	-0.0873598	0.0009
84759	51533	0.0873148	0.0009
12	64215	-0.0862307	0.001
310	7846	-0.0866745	0.001
860	865	-0.0860761	0.001
862	3066	0.0862261	0.001
988	23397	-0.0866482	0.001
988	891	-0.086066	0.001
1108	545	0.0863424	0.001
1994	2152	-0.0865878	0.001
1994	10140	-0.0870502	0.001
2783	5894	0.086286	0.001
2810	51339	0.0860505	0.001
2869	4641	0.0868716	0.001
2932	2521	0.0861115	0.001
3094	6667	-0.0869706	0.001
3705	988	0.0863084	0.001
4088	7170	-0.0864123	0.001
4313	64386	-0.0862564	0.001
4609	2673	-0.0870381	0.001
4615	8772	0.0865438	0.001
5451	6776	-0.0867236	0.001
5501	2932	-0.0861313	0.001
5591	1660	0.0867771	0.001
5775	1398	0.0860303	0.001
6311	274	0.0863577	0.001
6656	6774	0.0867114	0.001
6711	54477	-0.0867894	0.001
7431	3735	0.086176	0.001
8175	10946	-0.0867196	0.001
8726	1789	-0.0863355	0.001
9587	701	-0.0862903	0.001
9768	23603	-0.0866014	0.001
9774	6613	-0.0862172	0.001
9796	23140	0.0868508	0.001
10195	1537	-0.0864137	0.001
10208	8161	-0.0860136	0.001
10421	7536	-0.0862994	0.001
23210	1793	-0.0860267	0.001
23414	3066	0.0867036	0.001
23492	6015	0.0861843	0.001
26999	8087	0.0865714	0.001
27434	11065	-0.086896	0.001
51056	10454	0.086533	0.001
55152	7083	0.08668	0.001
55742	4155	0.0862961	0.001
56993	65018	-0.0870373	0.001
116039	1994	0.0867835	0.001
151230	7083	0.0860982	0.001
1017	596	-0.0857822	0.0011
1643	10987	-0.0859095	0.0011
1948	2048	-0.0858903	0.0011
1999	3716	-0.0858881	0.0011
2869	5957	0.0858598	0.0011
3725	7153	0.0857487	0.0011
4163	25843	0.0857069	0.0011
5036	3692	-0.085765	0.0011
6794	79657	0.0858335	0.0011
29844	8996	0.0857876	0.0011
83737	7536	0.0858058	0.0011
599	581	-0.0853299	0.0012
801	988	0.0848315	0.0012
805	988	0.0848315	0.0012
808	988	0.0848315	0.0012
913	567	-0.0856264	0.0012
1025	10949	-0.0853622	0.0012
1280	308	0.08555	0.0012
1499	9972	0.0848607	0.0012
1503	8412	-0.0847224	0.0012
1633	11269	-0.0848038	0.0012
1739	6331	0.0845696	0.0012
1822	3881	0.0848196	0.0012
1857	4928	0.0855533	0.0012
1950	5296	-0.0855037	0.0012
2101	1130	0.0854309	0.0012
2596	9135	-0.0848311	0.0012
2642	8626	-0.0852085	0.0012
2885	3240	-0.085536	0.0012
3320	8451	-0.0852756	0.0012
3661	8651	0.0851124	0.0012
3815	9402	-0.085295	0.0012
4335	1050	-0.0851512	0.0012
4738	6921	0.0851454	0.0012
4849	55832	0.0853446	0.0012
5725	6613	-0.0852097	0.0012
5896	8451	-0.0848538	0.0012
6197	4792	-0.0845698	0.0012
6426	1994	-0.0852649	0.0012
6464	4916	-0.0855014	0.0012
6502	1028	-0.0848984	0.0012
6612	5514	-0.0849592	0.0012
7534	10198	0.0855426	0.0012
8459	729230	0.0850145	0.0012
8624	5688	-0.0848335	0.0012
8661	7024	0.0849361	0.0012
8883	80204	-0.0845987	0.0012
8933	26959	0.0849646	0.0012
9261	7534	-0.0851165	0.0012
9337	694	0.0851265	0.0012
9618	11060	-0.0850291	0.0012
10399	6921	0.0852938	0.0012
10537	4085	-0.0852065	0.0012
23499	9378	-0.0845859	0.0012
23649	55147	-0.0854711	0.0012
26146	890	0.0848677	0.0012
26548	5916	-0.0852509	0.0012
26959	8933	-0.0851244	0.0012
51384	604	0.0853899	0.0012
54472	6230	-0.0853893	0.0012
55122	1994	-0.0850696	0.0012
55421	6613	0.0850072	0.0012
55791	8738	-0.0852552	0.0012
79872	2017	-0.0854923	0.0012
81887	6613	-0.0855378	0.0012
203068	9051	0.0850668	0.0012
87	5338	0.0838117	0.0013
580	6790	-0.0843907	0.0013
708	4790	-0.0837527	0.0013
867	7332	-0.0837936	0.0013
975	3688	-0.0843876	0.0013
1947	5998	0.0836196	0.0013
2011	988	0.0842915	0.0013
2033	7291	0.0841889	0.0013
2048	1948	0.0842484	0.0013
2335	161	0.0842938	0.0013
2906	1846	0.0843029	0.0013
2920	23533	-0.0838997	0.0013
2959	5684	-0.0844627	0.0013
3066	9555	0.0839827	0.0013
3096	9021	0.0843429	0.0013
3609	7536	0.0835489	0.0013
3725	1050	-0.0845239	0.0013
3832	9611	-0.0843927	0.0013
4122	8518	0.0836496	0.0013
5105	79888	0.0840688	0.0013
5499	60	0.0844126	0.0013
5529	29127	-0.0844275	0.0013
5564	27335	0.0844609	0.0013
5886	5688	-0.0845008	0.0013
5970	11065	-0.0839441	0.0013
6130	8451	-0.0842588	0.0013
6597	1050	0.0839488	0.0013
6613	10949	-0.0835929	0.0013
6934	2305	-0.0839708	0.0013
7534	10102	0.0835446	0.0013
7534	65125	-0.0844071	0.0013
7936	57599	-0.0839985	0.0013
8204	10062	0.083581	0.0013
8453	6122	-0.0835828	0.0013
8601	25	0.083747	0.0013
9873	3326	-0.0839666	0.0013
10131	7046	0.0840925	0.0013
10263	5831	-0.0839441	0.0013
11060	6440	0.0845428	0.0013
11337	10971	0.0837768	0.0013
22889	988	-0.083862	0.0013
27185	23637	-0.0842674	0.0013
29761	4502	0.0838664	0.0013
29915	51096	0.0842472	0.0013
30008	57088	0.0842852	0.0013
55388	55722	0.0844793	0.0013
57716	25	0.0836095	0.0013
79751	8451	0.0840751	0.0013
80263	5298	-0.0842927	0.0013
1080	6921	0.0834854	0.0014
4288	6613	-0.0834528	0.0014
10987	8915	-0.0834065	0.0014
56257	1660	-0.0835012	0.0014
493	1740	-0.0831819	0.0015
712	325	0.0821562	0.0015
801	6014	-0.0824995	0.0015
805	6014	-0.0824995	0.0015
808	6014	-0.0824995	0.0015
836	7704	-0.0822258	0.0015
842	824	-0.083307	0.0015
843	356	0.082733	0.0015
975	83444	0.0830734	0.0015
996	11065	-0.0822057	0.0015
1400	55755	-0.0828272	0.0015
1410	596	-0.0821577	0.0015
1830	11187	0.0822532	0.0015
1889	4653	0.0832727	0.0015
1994	5089	-0.0820316	0.0015
2091	8634	0.0820601	0.0015
2099	5998	-0.0832914	0.0015
2207	2205	-0.0820586	0.0015
2305	6934	0.0824845	0.0015
3619	983	-0.0825501	0.0015
3717	5478	0.082281	0.0015
3717	729230	-0.0825485	0.0015
3845	1994	0.0821061	0.0015
3857	8065	-0.0831858	0.0015
4054	7043	0.0826072	0.0015
4113	4085	0.0829062	0.0015
4599	641	-0.0831071	0.0015
5196	5341	-0.0829327	0.0015
5354	4099	-0.0824192	0.0015
5601	9927	-0.082811	0.0015
5747	8835	-0.0828408	0.0015
5933	890	-0.0827031	0.0015
6232	58478	0.0830252	0.0015
6477	5450	-0.0830939	0.0015
6689	5925	0.0824342	0.0015
7013	79657	-0.0821503	0.0015
7046	51207	0.0829401	0.0015
7070	3932	0.0825875	0.0015
7157	287	-0.0833385	0.0015
8881	701	0.0831237	0.0015
8881	10297	0.0821088	0.0015
9025	7323	0.0832984	0.0015
9311	9399	0.0826341	0.0015
9616	9021	-0.0830977	0.0015
10010	3838	-0.0827019	0.0015
10010	29127	-0.0824883	0.0015
10155	7625	0.0831318	0.0015
10212	6613	-0.0830715	0.0015
10413	2033	0.0827812	0.0015
10425	5371	0.082711	0.0015
10528	7846	0.0831148	0.0015
10537	55750	-0.082695	0.0015
22938	10594	-0.0831819	0.0015
23039	11260	-0.0823218	0.0015
23512	3024	-0.082249	0.0015
51224	8161	-0.0832378	0.0015
51339	7083	0.0832608	0.0015
51701	6468	-0.0832884	0.0015
55644	6921	0.0824672	0.0015
56999	3987	-0.0823414	0.0015
207	8115	0.0819824	0.0016
571	3161	0.0819409	0.0016
659	10468	-0.0819184	0.0016
1107	4097	0.0817631	0.0016
1399	6776	-0.0819617	0.0016
1821	5501	0.0817516	0.0016
1832	55090	-0.0818694	0.0016
1994	10797	-0.0817912	0.0016
2775	7094	0.081772	0.0016
3068	983	-0.0819838	0.0016
4335	3065	-0.0819235	0.0016
4998	890	-0.0819879	0.0016
5714	7283	-0.0817453	0.0016
6891	3107	0.0819691	0.0016
7448	8738	0.0819617	0.0016
8535	7534	-0.0817884	0.0016
9362	8649	0.0817792	0.0016
10537	56888	-0.0818108	0.0016
22938	9410	-0.0820016	0.0016
26277	65057	0.0818907	0.0016
55145	138046	-0.0820054	0.0016
79689	208	-0.0817952	0.0016
472	5524	0.0814046	0.0017
699	79003	0.0816275	0.0017
1058	55355	-0.0810253	0.0017
1147	5037	-0.0813791	0.0017
1397	7083	-0.0811454	0.0017
1499	79577	0.0817	0.0017
1994	286148	-0.081651	0.0017
2130	3752	-0.0811593	0.0017
2896	10539	0.0815954	0.0017
3313	23294	-0.081233	0.0017
3636	10381	-0.0813715	0.0017
3654	51135	0.0814615	0.0017
3953	6774	-0.0816299	0.0017
4194	7534	0.0816207	0.0017
4609	10949	-0.0814856	0.0017
4928	11260	-0.0813872	0.0017
5116	988	-0.0815638	0.0017
5467	8668	0.0815939	0.0017
5527	901	-0.0812393	0.0017
5581	3024	0.0813769	0.0017
5989	374650	0.0817161	0.0017
5989	440295	0.0817161	0.0017
5989	728636	0.0817161	0.0017
6165	7555	-0.0810243	0.0017
6251	2932	0.0812857	0.0017
6641	1837	-0.0815678	0.0017
7408	7534	-0.0817006	0.0017
7534	1660	0.0812459	0.0017
8517	6732	-0.081568	0.0017
8726	2146	-0.0813146	0.0017
9045	9020	-0.081659	0.0017
9111	6774	-0.0812015	0.0017
9638	9764	0.081231	0.0017
10051	64151	-0.0817347	0.0017
10430	837	-0.0816144	0.0017
10592	64151	-0.081251	0.0017
10801	23157	-0.0810826	0.0017
11004	6790	-0.0815676	0.0017
11325	23350	-0.0812703	0.0017
23259	1315	-0.0810006	0.0017
51226	22820	0.0816545	0.0017
54797	9440	0.0814917	0.0017
55023	8451	-0.0810244	0.0017
55201	9021	0.0811114	0.0017
57187	1398	0.0817102	0.0017
64754	2146	0.0816814	0.0017
79598	8773	-0.0812273	0.0017
81620	8451	0.0817251	0.0017
284119	1994	0.081527	0.0017
25	9051	0.0809111	0.0018
332	55143	-0.0806646	0.0018
481	3127	0.0802715	0.0018
481	3125	0.0802715	0.0018
550	3752	-0.0808561	0.0018
1436	1435	0.0802408	0.0018
1439	6774	-0.0807371	0.0018
1439	4085	0.0807833	0.0018
1487	23186	0.0807322	0.0018
1869	3428	0.0803882	0.0018
1874	5685	-0.080337	0.0018
1936	8412	-0.0807294	0.0018
1994	2054	-0.0804616	0.0018
2033	3838	-0.0803122	0.0018
2104	10957	-0.0808629	0.0018
2769	2914	-0.0802534	0.0018
3018	1058	-0.080362	0.0018
3099	5730	0.0802645	0.0018
3106	10961	-0.0808262	0.0018
3146	5578	-0.0804081	0.0018
3479	3490	-0.0805857	0.0018
3836	1994	-0.08046	0.0018
4627	5524	0.0806304	0.0018
5170	2185	-0.0809348	0.0018
5270	1994	0.0802417	0.0018
5427	7023	0.0806637	0.0018
5578	8563	-0.0803448	0.0018
5685	4790	0.0801942	0.0018
5701	4217	0.0806721	0.0018
6205	6227	0.0804779	0.0018
6301	24140	-0.0808276	0.0018
6598	5925	0.0808193	0.0018
6714	2903	0.080724	0.0018
6726	4255	0.0804038	0.0018
7251	8761	-0.0806	0.0018
7278	8445	-0.0805032	0.0018
7337	80010	0.0802843	0.0018
7341	3609	-0.0803151	0.0018
7415	554	0.080308	0.0018
7913	55832	-0.0804266	0.0018
8452	9319	0.0801551	0.0018
8633	1612	0.080674	0.0018
8793	6472	-0.080294	0.0018
9425	2146	-0.0802941	0.0018
9768	23112	0.0804883	0.0018
10956	2305	0.0803411	0.0018
11098	6124	0.0802355	0.0018
11161	7083	-0.0807696	0.0018
23411	5685	0.0807276	0.0018
23476	203	0.0804069	0.0018
24148	6613	-0.0803356	0.0018
25797	55832	-0.0806838	0.0018
55884	1994	-0.0801674	0.0018
57794	84991	-0.0802807	0.0018
81603	51533	-0.080397	0.0018
113457	8445	-0.0805032	0.0018
140462	6921	0.0806158	0.0018
653226	4255	0.0804038	0.0018
25	5685	0.0788445	0.0019
58	8522	-0.0797883	0.0019
185	2869	0.0787733	0.0019
204	6613	-0.0791212	0.0019
409	8546	0.0794581	0.0019
550	79888	-0.0800332	0.0019
983	3068	-0.0792058	0.0019
1655	326	-0.0797216	0.0019
1832	1674	-0.0800283	0.0019
1871	4173	-0.0798856	0.0019
2060	161	-0.0789277	0.0019
2099	6194	0.0789622	0.0019
2175	91442	0.0788767	0.0019
2274	2308	-0.0787242	0.0019
2316	891	-0.0787472	0.0019
2348	8452	0.0799324	0.0019
2885	6261	0.0788235	0.0019
2885	6599	0.0788128	0.0019
3014	10961	0.0791045	0.0019
3053	3500	-0.0799258	0.0019
3064	6874	0.0787817	0.0019
3187	920	0.0797197	0.0019
3191	55832	0.0790843	0.0019
3326	4306	-0.0791504	0.0019
3486	4052	0.0801232	0.0019
3595	9021	0.07879	0.0019
3632	5341	-0.0796046	0.0019
3692	56005	0.0789068	0.0019
3897	27342	0.0792745	0.0019
3929	3315	0.0792433	0.0019
3959	3688	-0.0792944	0.0019
4105	2969	-0.0789527	0.0019
4331	53840	-0.0791217	0.0019
4488	7520	-0.0789839	0.0019
4605	9611	-0.0793728	0.0019
4627	5296	0.0790118	0.0019
4670	55832	0.0789201	0.0019
5071	65018	-0.0800933	0.0019
5394	51013	0.0789667	0.0019
5586	5783	-0.0790673	0.0019
5595	11221	-0.0799436	0.0019
5859	26994	-0.080106	0.0019
5957	2869	0.0791347	0.0019
6141	8445	-0.0796285	0.0019
6158	6780	-0.0798628	0.0019
6218	6205	-0.0791353	0.0019
6240	6241	-0.0790229	0.0019
6389	55832	-0.0790374	0.0019
6464	7534	-0.0796835	0.0019
6478	5450	-0.07957	0.0019
6496	166	-0.0790364	0.0019
6602	3838	-0.0799668	0.0019
6731	7289	-0.0787011	0.0019
6804	29091	0.0787657	0.0019
6890	6891	0.0787098	0.0019
6901	9351	0.0794144	0.0019
7037	567	0.0794606	0.0019
7083	2720	0.0797384	0.0019
7159	596	-0.0789655	0.0019
7334	26994	0.0797197	0.0019
7341	6672	-0.0793246	0.0019
7341	70	0.0787218	0.0019
7408	7454	0.0788964	0.0019
7421	1022	0.0789752	0.0019
7421	11129	0.0792038	0.0019
8202	654	0.0792378	0.0019
8363	4171	-0.079518	0.0019
8452	217	0.0792374	0.0019
8500	51562	-0.0788009	0.0019
8543	10522	0.0794323	0.0019
8743	9021	0.0799022	0.0019
8880	4653	-0.0793283	0.0019
9110	1994	-0.0792436	0.0019
9126	23047	0.0788422	0.0019
9455	3708	0.0800869	0.0019
9612	6613	0.0795853	0.0019
9641	7416	0.0798134	0.0019
9943	5058	-0.0795876	0.0019
10537	5202	-0.0792645	0.0019
10657	3932	0.0792493	0.0019
11345	5214	0.0799239	0.0019
23291	27250	0.0793735	0.0019
23493	9611	0.0792231	0.0019
23636	3550	-0.0800844	0.0019
29855	988	0.0791022	0.0019
51083	2587	-0.0798336	0.0019
51517	7454	0.0787516	0.0019
51547	23053	-0.0800459	0.0019
51750	8452	0.0790828	0.0019
54870	6613	0.0791593	0.0019
55299	962	0.0795544	0.0019
55651	1736	0.0789516	0.0019
57154	51362	-0.0789477	0.0019
79023	7046	0.0789758	0.0019
80254	6711	-0.0793689	0.0019
55	3507	0.0776121	0.002
58	9643	0.0784923	0.002
208	8115	0.0771846	0.002
238	2041	0.0773328	0.002
279	51499	-0.077475	0.002
379	7046	0.0786517	0.002
472	55215	-0.0782152	0.002
637	596	-0.0778843	0.002
728	7454	0.07645	0.002
821	6646	-0.0782876	0.002
921	919	0.0767026	0.002
928	6382	-0.0772981	0.002
959	3500	0.0767583	0.002
1026	983	0.0777052	0.002
1027	1994	0.0774578	0.002
1029	4175	0.0766545	0.002
1173	1398	0.0761045	0.002
1173	1915	0.0767758	0.002
1460	51339	0.0774243	0.002
1460	3692	0.0765563	0.002
1627	7323	0.0780363	0.002
1676	10971	0.0783626	0.002
1678	11047	-0.0779467	0.002
1837	10951	0.0778144	0.002
1994	27075	-0.076435	0.002
1994	6873	-0.076109	0.002
1994	55884	-0.0784893	0.002
2064	2185	-0.0778294	0.002
2065	27	0.0781953	0.002
2130	7536	0.0767071	0.002
2512	4653	0.0764647	0.002
2534	983	-0.078037	0.002
2778	154	-0.0786543	0.002
2869	554	0.0762651	0.002
3002	840	0.0774305	0.002
3106	6472	-0.0782988	0.002
3192	55832	0.0774759	0.002
3206	51053	0.0762324	0.002
3306	5501	0.0765198	0.002
3309	8445	-0.0762061	0.002
3326	23012	0.0764829	0.002
3428	5925	0.0766191	0.002
3560	6464	0.0765533	0.002
3572	9021	0.076527	0.002
3611	58477	0.0782683	0.002
3619	55143	-0.0770568	0.002
3679	4653	0.0758788	0.002
3716	9021	-0.0781499	0.002
3725	4916	-0.0763239	0.002
3799	3895	0.0785561	0.002
4015	2006	-0.0765535	0.002
4087	4088	-0.0767098	0.002
4087	9927	-0.0759718	0.002
4620	7534	-0.0766756	0.002
4653	7431	0.0786134	0.002
4691	6741	-0.0773009	0.002
4791	3018	0.0775037	0.002
4792	3066	-0.077963	0.002
4801	6882	0.0764598	0.002
4841	8841	0.0768709	0.002
4860	51377	-0.0762177	0.002
5359	3205	0.0767486	0.002
5359	3609	-0.0765845	0.002
5460	7846	0.0780611	0.002
5550	5564	0.076984	0.002
5578	6196	-0.0781754	0.002
5610	6780	-0.075965	0.002
5663	6134	0.0758964	0.002
5694	5685	-0.0786606	0.002
5699	5692	-0.0774081	0.002
5710	5688	-0.0783216	0.002
5728	207	-0.0770568	0.002
5728	65018	-0.0773766	0.002
5859	2932	0.0783466	0.002
5925	894	0.0762422	0.002
5928	10320	0.0784922	0.002
5930	3240	-0.0783205	0.002
6310	7531	0.0774424	0.002
6310	6988	0.0774083	0.002
6453	10262	0.0770925	0.002
6695	1994	0.078592	0.002
6749	10987	0.0776143	0.002
6774	1439	-0.0775207	0.002
6822	6774	0.0772954	0.002
7004	55165	0.0759043	0.002
7013	677	-0.0758231	0.002
7031	5698	-0.0764397	0.002
7159	8626	-0.075888	0.002
7187	9020	0.0757918	0.002
7266	5241	-0.0760785	0.002
7341	10521	-0.0767061	0.002
7428	8576	0.0783547	0.002
7428	7323	0.0760725	0.002
7515	10550	0.0785549	0.002
7520	1050	0.078574	0.002
7707	6774	0.0781219	0.002
7707	6613	-0.0767153	0.002
8202	5916	0.0774946	0.002
8202	2113	0.0764759	0.002
8294	7913	-0.0780679	0.002
8359	7913	-0.0780679	0.002
8360	7913	-0.0780679	0.002
8361	7913	-0.0780679	0.002
8362	7913	-0.0780679	0.002
8364	7913	-0.0780679	0.002
8365	7913	-0.0780679	0.002
8366	7913	-0.0780679	0.002
8367	7913	-0.0780679	0.002
8370	7913	-0.0780679	0.002
8451	10342	0.0784629	0.002
8452	4023	0.0781909	0.002
8464	10025	-0.0768295	0.002
8668	3915	-0.0763713	0.002
8697	11065	0.0765324	0.002
8881	11065	0.0779944	0.002
9033	7135	0.0783405	0.002
9094	7083	-0.0768648	0.002
9140	4001	-0.0769165	0.002
9267	10139	0.0759961	0.002
9338	8833	-0.0783543	0.002
9379	6198	0.0760907	0.002
9423	1630	0.0760346	0.002
9452	478	0.0771915	0.002
9469	1994	0.0769676	0.002
9513	4591	0.0779907	0.002
9555	1104	0.0773747	0.002
9555	751867	0.0773747	0.002
9595	9265	0.0771956	0.002
9604	51533	0.0765071	0.002
9641	10961	-0.076131	0.002
9883	55165	-0.0784901	0.002
9958	55832	0.0778498	0.002
9978	26273	-0.0770882	0.002
10018	695	0.0762859	0.002
10051	837	0.0783202	0.002
10253	1994	0.0783073	0.002
10399	5578	0.0771886	0.002
10524	3550	-0.0763312	0.002
10694	25920	-0.0759847	0.002
10971	1373	0.0764202	0.002
10987	23350	0.0768014	0.002
22938	9611	-0.0772441	0.002
22938	10212	-0.0766221	0.002
22950	6613	0.0759794	0.002
23028	1487	0.0768724	0.002
23091	1058	0.0776545	0.002
23135	9468	-0.0775268	0.002
23196	55832	0.0766788	0.002
23268	701	0.0785373	0.002
23350	11325	-0.0783632	0.002
23352	10445	0.0765337	0.002
23549	5933	-0.077009	0.002
23636	2170	0.0758951	0.002
23710	5304	0.0785449	0.002
26002	1460	0.0785354	0.002
26003	7186	-0.0769423	0.002
26019	23517	-0.0757989	0.002
26019	9939	0.0775065	0.002
26230	23043	0.07851	0.002
51024	54471	-0.0760444	0.002
51154	51187	-0.0759151	0.002
51181	8738	-0.0775701	0.002
51547	9972	-0.0759737	0.002
51596	4163	-0.0775166	0.002
55611	9101	0.0772814	0.002
55763	5898	0.0785685	0.002
55791	29903	-0.0764234	0.002
56034	6768	-0.0763637	0.002
56616	1994	-0.077081	0.002
56893	80125	0.0768587	0.002
56924	983	0.077107	0.002
57154	9618	-0.076036	0.002
57559	51295	-0.0773506	0.002
79711	373156	-0.075887	0.002
79902	7431	-0.0761603	0.002
80128	51533	-0.0770294	0.002
80335	5501	0.0777672	0.002
81622	56889	0.0774718	0.002
84991	57794	0.0771666	0.002
85363	55643	-0.0769465	0.002
117247	29127	0.0771698	0.002
121504	7913	-0.0780679	0.002
140885	8996	-0.0761385	0.002
150472	8452	-0.0761855	0.002
554313	7913	-0.0780679	0.002
467	4088	0.0754666	0.0021
545	161	-0.075346	0.0021
667	4802	-0.0757709	0.0021
667	4802	-0.0757709	0.0021
899	6241	-0.0756164	0.0021
991	27338	-0.0756095	0.0021
1270	8576	-0.0754104	0.0021
1387	6776	0.0754436	0.0021
1457	1108	0.0755164	0.0021
1499	10038	0.075783	0.0021
1653	5603	0.0754542	0.0021
2280	7041	0.0754877	0.0021
2317	6780	0.0756519	0.0021
2677	5624	-0.0756536	0.0021
2885	10971	-0.0757568	0.0021
3065	326	0.0753654	0.0021
3066	26093	-0.0753761	0.0021
3091	5688	-0.0753813	0.0021
3493	23517	-0.0756446	0.0021
3667	613	-0.0754988	0.0021
3837	5333	-0.0754988	0.0021
5365	22903	0.0756045	0.0021
5371	6790	-0.075682	0.0021
5430	79577	0.0753645	0.0021
5468	5594	0.0757419	0.0021
5584	4155	-0.0756811	0.0021
5599	51282	-0.075764	0.0021
5715	5688	0.075344	0.0021
6303	84991	0.0756446	0.0021
6310	54477	-0.0757125	0.0021
6426	1195	-0.0754057	0.0021
6464	10383	-0.0753255	0.0021
6615	23512	-0.0754588	0.0021
7067	5469	0.0757611	0.0021
7128	8772	0.0754451	0.0021
7161	6996	-0.0753887	0.0021
7415	6440	0.0757144	0.0021
7529	53616	0.0757329	0.0021
8409	79657	-0.0753523	0.0021
9372	7586	0.0753788	0.0021
9392	93	0.0753311	0.0021
9402	2064	-0.0754617	0.0021
10537	4860	-0.0752998	0.0021
11059	4088	0.0754147	0.0021
23028	9111	-0.075348	0.0021
23313	2810	0.0754887	0.0021
23595	6613	0.0755103	0.0021
26019	27257	-0.0757865	0.0021
27257	27258	-0.0755963	0.0021
29927	6613	-0.0755606	0.0021
55096	8576	0.0756802	0.0021
55827	8451	-0.0752783	0.0021
55844	23517	-0.0754522	0.0021
64750	860	-0.0755453	0.0021
488	4985	0.0752351	0.0022
596	983	0.0751944	0.0022
1385	1789	-0.0751765	0.0022
1994	51312	-0.0751413	0.0022
5514	5501	-0.0752612	0.0022
6146	1432	-0.0752152	0.0022
6612	9667	-0.0752392	0.0022
7978	287	0.0752608	0.0022
8363	1058	-0.0752362	0.0022
8454	5371	0.0751746	0.0022
9768	23517	-0.0752511	0.0022
81876	2664	0.0751347	0.0022
147179	10915	0.0752458	0.0022
322	10084	-0.0742969	0.0023
408	10971	0.0741895	0.0023
409	478	-0.0742829	0.0023
476	8452	0.0743771	0.0023
613	2869	0.0745518	0.0023
928	975	0.0750862	0.0023
988	3832	-0.0744502	0.0023
1021	9683	-0.0748388	0.0023
1026	9611	0.0747444	0.0023
1069	410	-0.0747979	0.0023
1107	8789	0.0742362	0.0023
1386	2950	0.0747548	0.0023
1521	10488	0.074651	0.0023
1716	5829	-0.0739099	0.0023
1796	5781	-0.0743852	0.0023
1856	55110	0.0739616	0.0023
1965	2810	0.0748282	0.0023
1994	5045	-0.0744021	0.0023
2200	30008	0.0740467	0.0023
2249	8829	-0.0745579	0.0023
2801	84991	0.0747262	0.0023
3070	988	0.0748926	0.0023
3326	50488	0.074411	0.0023
3551	4790	-0.0744094	0.0023
3799	1838	0.074859	0.0023
3838	9972	-0.0745552	0.0023
4067	840	0.0747139	0.0023
4172	4175	0.0748814	0.0023
4261	2932	-0.0750553	0.0023
4609	2932	-0.0739809	0.0023
4790	467	0.0742603	0.0023
5080	2019	0.0741437	0.0023
5294	613	0.074953	0.0023
5315	4653	0.074255	0.0023
5371	5315	-0.0739282	0.0023
5580	860	0.0742514	0.0023
5684	10376	-0.0742618	0.0023
5796	5717	-0.0741272	0.0023
5955	3752	0.0745614	0.0023
5971	2146	-0.0750298	0.0023
5985	79657	0.0748804	0.0023
6203	920	-0.0747917	0.0023
6206	6613	0.0741361	0.0023
6230	988	-0.074377	0.0023
6230	6205	-0.0748701	0.0023
6613	7150	0.0747264	0.0023
6854	9722	-0.0748986	0.0023
6867	9212	0.0746016	0.0023
6917	10291	-0.0744184	0.0023
7019	1994	-0.0743748	0.0023
7074	3493	-0.0746869	0.0023
7094	7846	0.0745175	0.0023
7322	11043	-0.0751263	0.0023
7412	6134	-0.0742967	0.0023
7431	4928	0.0742086	0.0023
7444	8844	-0.074332	0.0023
7531	1027	0.0744881	0.0023
7726	51533	-0.0743902	0.0023
8356	79577	0.0742265	0.0023
8451	7323	-0.0742321	0.0023
8452	476	0.0742502	0.0023
8454	10262	-0.0742047	0.0023
8626	10980	0.074219	0.0023
8739	596	-0.074033	0.0023
8766	5866	-0.0745238	0.0023
8841	6774	0.0742499	0.0023
8850	10460	0.0747381	0.0023
8874	207	0.0748657	0.0023
9001	10524	-0.0746504	0.0023
9246	196403	0.0743512	0.0023
9282	5469	0.07449	0.0023
9306	5296	0.0745334	0.0023
9768	9188	-0.0748219	0.0023
9793	988	0.0741291	0.0023
9894	79657	-0.0749665	0.0023
9978	55832	-0.0740357	0.0023
10025	7067	-0.0744421	0.0023
10146	2534	0.0740786	0.0023
10664	7153	-0.0738623	0.0023
10963	57610	0.0738623	0.0023
10971	6144	-0.0746119	0.0023
10980	5047	-0.0740462	0.0023
11047	51377	-0.0747061	0.0023
11337	9188	0.074933	0.0023
22938	2017	-0.0740748	0.0023
26043	25948	-0.0741595	0.0023
26225	11335	-0.0742614	0.0023
27185	404734	0.0742173	0.0023
51035	3091	0.074412	0.0023
51343	983	-0.074117	0.0023
51547	83481	-0.0744484	0.0023
55054	440738	-0.0749568	0.0023
55233	23012	-0.073939	0.0023
55629	5916	-0.0750195	0.0023
55855	217	0.0739361	0.0023
56257	81611	0.0738391	0.0023
57082	988	0.0748587	0.0023
79682	3915	0.074645	0.0023
81034	26003	-0.0750354	0.0023
81603	8651	-0.0740362	0.0023
81628	1191	-0.0749974	0.0023
81631	3608	0.074671	0.0023
83743	9020	-0.0742505	0.0023
83743	2869	-0.074469	0.0023
84759	23492	-0.0749099	0.0023
404636	217	0.0739361	0.0023
1017	10575	-0.0737795	0.0024
1050	7520	0.0737652	0.0024
1234	5296	0.0735539	0.0024
1441	3716	0.0737291	0.0024
3320	6774	0.0736979	0.0024
3326	25865	0.0737195	0.0024
3732	3112	-0.0736779	0.0024
5144	5532	-0.0737177	0.0024
5176	4653	0.0736739	0.0024
5296	7046	0.0737204	0.0024
5432	55090	0.0736874	0.0024
5521	24140	-0.0737002	0.0024
5984	79871	0.0737174	0.0024
6233	55832	0.0737578	0.0024
6311	919	-0.0735759	0.0024
6897	5564	0.0736422	0.0024
6925	79577	0.0738172	0.0024
7186	9020	0.0736302	0.0024
7314	55832	0.0737578	0.0024
8350	11335	0.0736796	0.0024
8352	11335	0.0736796	0.0024
8353	11335	0.0736796	0.0024
8355	11335	0.0736796	0.0024
8358	11335	0.0736796	0.0024
8412	7170	-0.0735901	0.0024
8517	9493	-0.0737494	0.0024
8968	11335	0.0736796	0.0024
9636	7318	-0.0735414	0.0024
10286	7536	-0.0736188	0.0024
10289	27335	0.0736537	0.0024
10301	9869	0.0735807	0.0024
10657	1794	0.0736032	0.0024
25913	51466	0.0737134	0.0024
302	350	-0.0734426	0.0025
983	5518	0.0732992	0.0025
1173	60	0.0734784	0.0025
1457	23492	-0.0732942	0.0025
1937	64750	0.0734032	0.0025
1981	6613	-0.0733404	0.0025
4176	373156	-0.0732585	0.0025
4738	10342	-0.0733404	0.0025
4988	4985	0.0733168	0.0025
5424	373156	-0.073458	0.0025
5731	5733	-0.0734159	0.0025
5747	3688	0.0734335	0.0025
5859	7083	0.0733717	0.0025
7472	3055	0.0734103	0.0025
8451	6146	0.0733349	0.0025
8452	55832	0.073479	0.0025
50488	10376	0.0734825	0.0025
51755	3882	-0.0734161	0.0025
57446	1994	-0.0733642	0.0025
58529	64750	0.0735045	0.0025
64848	55832	0.0734924	0.0025
94239	1994	-0.0734338	0.0025
1607	3881	0.0732209	0.0026
3674	1280	-0.0732468	0.0026
4790	5685	-0.0732385	0.0026
6613	3065	0.0732112	0.0026
7024	5252	0.0732028	0.0026
10672	10566	0.0732312	0.0026
11156	60682	-0.0732054	0.0026
23616	1398	0.0732203	0.0026
55294	3091	0.0732193	0.0026
85363	7323	-0.0732095	0.0026
3915	8668	0.0731711	0.0027
6500	1062	0.0731654	0.0027
6923	9021	-0.0731505	0.0027
9846	5594	0.0731591	0.0027
64834	5716	0.073177	0.0027
801	4790	0.07311	0.0028
805	4790	0.07311	0.0028
808	4790	0.07311	0.0028
988	9833	-0.0730238	0.0028
1107	3550	-0.0730053	0.0028
2316	10146	0.073138	0.0028
4690	1398	-0.0731187	0.0028
6184	10956	-0.0730151	0.0028
7323	1613	0.0730451	0.0028
7919	57187	0.0731179	0.0028
8661	8668	-0.0730697	0.0028
8850	890	0.0730625	0.0028
9711	8678	-0.0730364	0.0028
10270	55832	0.0730442	0.0028
22974	988	0.0730382	0.0028
51547	4869	0.0730148	0.0028
55867	5174	-0.0730176	0.0028
12	4001	0.0727333	0.0029
367	51564	0.0726676	0.0029
602	4790	0.0725225	0.0029
983	5971	0.0726883	0.0029
2353	1054	0.0728238	0.0029
2534	5894	-0.0726161	0.0029
3187	55832	0.0728764	0.0029
3217	51053	0.0726517	0.0029
3861	3500	-0.0729717	0.0029
3908	3912	-0.0726095	0.0029
4037	26088	0.0726613	0.0029
4176	5925	0.072828	0.0029
4256	650	-0.0727917	0.0029
4654	26471	0.0728299	0.0029
4793	5441	-0.0729343	0.0029
5315	56915	0.0727822	0.0029
5594	4088	0.0729942	0.0029
5775	4255	0.0727515	0.0029
6117	5111	0.0729748	0.0029
6478	1630	0.0726921	0.0029
6502	4297	0.0728328	0.0029
6517	10609	0.072757	0.0029
6654	274	0.0725297	0.0029
6749	1660	0.0729737	0.0029
7409	397	-0.0729246	0.0029
8356	23186	0.0726666	0.0029
8517	7314	0.0729307	0.0029
8556	10112	-0.072778	0.0029
8650	83737	0.0729061	0.0029
8724	1398	0.0726301	0.0029
9500	3376	0.0727823	0.0029
9532	3303	0.0725274	0.0029
9532	3304	0.0725274	0.0029
9612	6776	0.072645	0.0029
9636	3181	0.0727719	0.0029
9928	9051	0.0727334	0.0029
10203	796	-0.0729923	0.0029
10268	7433	0.0727477	0.0029
10379	1994	-0.072959	0.0029
10399	27161	0.0725936	0.0029
10499	2103	0.0727183	0.0029
10537	224	-0.0727789	0.0029
10949	6613	0.0725335	0.0029
22918	1282	-0.0728527	0.0029
22948	6613	-0.0728822	0.0029
23133	6613	0.0727247	0.0029
55755	7283	0.0727564	0.0029
56946	57805	-0.0727611	0.0029
79666	6252	0.0727976	0.0029
207	26994	0.0719702	0.003
675	890	-0.0721768	0.003
920	3603	0.072085	0.003
1017	55737	-0.0724294	0.003
1026	4255	0.0723587	0.003
1663	79075	-0.0722906	0.003
1956	509	0.0722556	0.003
2026	5501	-0.0722817	0.003
2033	6934	-0.0724577	0.003
2801	83452	0.0723104	0.003
2885	887	0.0724571	0.003
3066	6790	-0.0722706	0.003
3202	1994	0.0720279	0.003
3399	64750	0.0720281	0.003
3421	4609	0.0721649	0.003
3836	8738	0.0721667	0.003
4609	117854	0.0720603	0.003
4646	22853	-0.0723153	0.003
4795	51094	-0.0724308	0.003
4975	55859	-0.0720124	0.003
5378	988	-0.0719971	0.003
5493	23254	-0.072378	0.003
5534	4217	0.0721899	0.003
5691	5564	-0.0724451	0.003
5713	5711	-0.0724191	0.003
6259	7431	0.0721007	0.003
6462	9051	0.0723775	0.003
6464	6146	-0.0721007	0.003
6498	6497	0.071905	0.003
6648	6189	0.072432	0.003
6929	5093	0.0723287	0.003
7027	9021	0.0724753	0.003
7132	3716	-0.0719236	0.003
7251	2194	-0.0720417	0.003
8454	3661	0.0723209	0.003
8874	4088	-0.0721391	0.003
9013	7083	-0.0720708	0.003
9846	613	-0.0721332	0.003
9958	7046	0.0719785	0.003
10228	6845	-0.0721448	0.003
10393	10297	-0.0720692	0.003
10542	1894	0.0723318	0.003
10971	23189	-0.0721546	0.003
11051	10320	-0.0721363	0.003
11060	1959	-0.0722774	0.003
22920	324	0.072294	0.003
25759	4916	-0.0722051	0.003
55165	4609	0.0725088	0.003
55183	80010	0.0724433	0.003
55729	9988	-0.0724133	0.003
57599	51184	0.0719842	0.003
57634	4149	-0.0719879	0.003
65988	1994	-0.0721137	0.003
83444	975	0.0721959	0.003
2033	3091	0.0718747	0.0031
2185	5781	-0.0717538	0.0031
2521	10772	-0.0716348	0.0031
3308	23410	-0.071833	0.0031
3326	55884	-0.0716815	0.0031
3559	920	0.0716459	0.0031
4276	22914	-0.0716738	0.0031
4677	27257	-0.0716647	0.0031
5443	3125	0.0716638	0.0031
5781	9021	0.0716732	0.0031
7431	4790	0.0717867	0.0031
8607	8239	-0.0716541	0.0031
8664	5718	-0.0717354	0.0031
8850	3832	0.0718581	0.0031
10949	9140	0.0717113	0.0031
26229	4928	0.07182	0.0031
55578	6774	0.0716843	0.0031
56341	8161	-0.0718882	0.0031
57731	1951	0.0718	0.0031
487	7133	0.0714627	0.0032
1381	4356	0.0715787	0.0032
2547	79682	0.0715386	0.0032
3106	1660	0.0714718	0.0032
4087	6599	-0.0715726	0.0032
4163	55737	-0.0715318	0.0032
6929	4221	0.0716155	0.0032
7409	2146	-0.07163	0.0032
7812	4928	-0.0716031	0.0032
8368	7913	-0.0715818	0.0032
10537	11047	-0.0715753	0.0032
54165	6202	-0.0715736	0.0032
596	3708	0.0712388	0.0033
1019	1031	-0.0714214	0.0033
1871	9781	0.0713428	0.0033
2175	80010	-0.0712836	0.0033
2316	1398	0.0713339	0.0033
3716	5610	-0.0712508	0.0033
4793	7846	0.0713588	0.0033
10376	3752	-0.0712951	0.0033
54514	80176	-0.0713803	0.0033
54623	79577	-0.0713382	0.0033
65109	10445	0.0712715	0.0033
79723	8888	-0.0713842	0.0033
81565	8997	-0.0714386	0.0033
207	6599	0.0711795	0.0034
841	10038	0.0711276	0.0034
991	51067	0.0711142	0.0034
1017	56648	-0.0712051	0.0034
1994	3915	0.0711935	0.0034
1994	113251	-0.0712262	0.0034
2885	10915	0.0711042	0.0034
3106	5692	-0.0711427	0.0034
3636	10383	-0.0710958	0.0034
4841	5971	0.0712004	0.0034
6602	5241	-0.0712098	0.0034
6613	7153	-0.0712155	0.0034
7444	596	-0.0712142	0.0034
11345	3609	-0.0711455	0.0034
23612	3476	-0.0711207	0.0034
26128	373156	0.0711228	0.0034
51547	8078	-0.071177	0.0034
51691	2969	-0.0711897	0.0034
64175	57599	0.0711934	0.0034
801	4057	0.0708337	0.0035
805	4057	0.0708337	0.0035
808	4057	0.0708337	0.0035
1108	6613	-0.0709284	0.0035
1982	8669	0.0708644	0.0035
1994	64089	0.0708493	0.0035
2309	10062	0.0709394	0.0035
3106	1104	0.0710758	0.0035
3106	751867	0.0710758	0.0035
3566	3716	-0.0710262	0.0035
3909	3913	0.0708312	0.0035
4087	23112	-0.0710569	0.0035
4144	27430	-0.0710657	0.0035
4839	6613	-0.0708812	0.0035
5928	10002	-0.070876	0.0035
6160	9051	-0.0710572	0.0035
6208	8767	-0.0708745	0.0035
6462	1674	-0.0708582	0.0035
6774	602	0.0710537	0.0035
7431	4097	0.0709891	0.0035
7699	55832	0.0710162	0.0035
8480	22914	0.0710081	0.0035
9478	3708	0.0709132	0.0035
10069	10320	0.0710303	0.0035
10252	1994	0.0710417	0.0035
23291	694	0.070839	0.0035
28957	55832	-0.070832	0.0035
54700	5520	-0.0708447	0.0035
57805	4790	0.0709755	0.0035
60491	8996	-0.0710764	0.0035
80772	6921	-0.0708859	0.0035
382	5202	0.070497	0.0036
526	1511	0.0705599	0.0036
701	3066	-0.0705122	0.0036
705	6613	-0.07054	0.0036
823	6613	-0.0707314	0.0036
868	2206	-0.0703084	0.0036
988	3987	-0.070358	0.0036
1017	6136	-0.0704648	0.0036
1017	55832	0.0701131	0.0036
1499	5829	0.0706186	0.0036
1663	2237	-0.0707045	0.0036
2188	2189	0.0701322	0.0036
2353	9782	0.0706428	0.0036
3014	1191	-0.070142	0.0036
3190	27316	0.0707701	0.0036
3191	1994	-0.0707289	0.0036
3428	1869	-0.0700344	0.0036
3433	26986	0.0702047	0.0036
3507	7083	-0.070456	0.0036
3560	6776	-0.0702827	0.0036
3702	3838	-0.0699966	0.0036
4087	7046	-0.0703375	0.0036
4087	5518	-0.0700607	0.0036
4287	9894	-0.070506	0.0036
4331	51533	0.0700549	0.0036
4609	3098	-0.0703531	0.0036
5105	23636	0.0707632	0.0036
5187	4928	-0.0703172	0.0036
5245	4255	0.0705323	0.0036
5599	440193	0.0700112	0.0036
5688	5685	-0.0702577	0.0036
5689	5688	0.0704884	0.0036
5691	5688	-0.0704845	0.0036
5705	3866	0.070719	0.0036
5793	3932	0.0705377	0.0036
5928	8841	0.0704425	0.0036
6146	8451	-0.0701233	0.0036
6241	10537	0.0701706	0.0036
6426	8554	-0.0700979	0.0036
6597	5111	0.0702262	0.0036
6613	55832	-0.0701035	0.0036
6613	1050	0.0700631	0.0036
6654	4582	0.0707532	0.0036
6772	6777	0.0705999	0.0036
6923	26043	-0.070429	0.0036
6997	10980	-0.0704981	0.0036
7014	6625	0.0706976	0.0036
7161	4085	0.0702994	0.0036
7203	55844	0.0707701	0.0036
7329	983	0.0704182	0.0036
7508	27258	0.0705308	0.0036
7534	50488	0.0701936	0.0036
8452	8668	-0.0700782	0.0036
8453	1937	-0.0700836	0.0036
8498	7514	0.0700821	0.0036
9584	3192	-0.0702641	0.0036
9862	9325	0.0706718	0.0036
9975	9611	-0.0703441	0.0036
10010	80149	0.0700596	0.0036
10014	55806	-0.0703175	0.0036
10262	8454	-0.0702557	0.0036
10576	55212	0.0701647	0.0036
10928	8772	-0.07003	0.0036
10980	6637	0.0701374	0.0036
10980	5936	-0.0701739	0.0036
11337	23275	-0.0701867	0.0036
22808	6921	-0.070334	0.0036
23016	55585	-0.0707031	0.0036
23185	10399	-0.0706147	0.0036
26277	5606	0.0701415	0.0036
51454	3688	-0.0702581	0.0036
51619	11043	-0.0704918	0.0036
54812	23163	-0.0701743	0.0036
55070	8451	-0.0700979	0.0036
55319	4163	-0.0706225	0.0036
55791	7431	0.0704678	0.0036
79842	2305	0.070649	0.0036
81579	6194	0.0707568	0.0036
93664	51199	0.0703303	0.0036
2494	3609	0.0698747	0.0037
3802	3107	0.0699403	0.0037
3858	5296	-0.0698427	0.0037
5093	7534	-0.0698294	0.0037
5564	6472	-0.0698944	0.0037
7409	29127	-0.0699578	0.0037
7428	10196	-0.0698237	0.0037
8065	6146	-0.0698947	0.0037
8204	10971	0.069957	0.0037
8417	6810	0.069886	0.0037
9172	22872	-0.0698484	0.0037
9730	545	0.0697901	0.0037
10413	860	-0.0699288	0.0037
11043	7323	0.0698624	0.0037
23189	2869	-0.0698239	0.0037
23199	8678	-0.0699631	0.0037
26003	81034	-0.0698413	0.0037
51003	2948	0.0698139	0.0037
54741	1994	0.0699397	0.0037
80149	4088	0.0699158	0.0037
2171	5564	0.0697398	0.0038
5465	5580	0.069747	0.0038
5797	999	0.0697346	0.0038
7405	64601	0.0697424	0.0038
8314	3054	0.0697549	0.0038
9212	55958	-0.0697778	0.0038
329	1660	-0.0696963	0.0039
383	10211	-0.0696252	0.0039
409	3839	-0.0697037	0.0039
472	51347	-0.0696952	0.0039
481	2146	0.0696106	0.0039
648	8337	0.0695984	0.0039
732	1191	0.0696237	0.0039
811	3685	0.0696412	0.0039
829	988	-0.0695741	0.0039
950	1445	0.0695794	0.0039
983	3832	-0.0697155	0.0039
1856	81579	0.06967	0.0039
1994	1457	0.0695378	0.0039
2059	138151	-0.069534	0.0039
2189	91442	0.0695747	0.0039
3326	5684	0.0695298	0.0039
3953	1191	0.0696714	0.0039
4140	25926	0.0695197	0.0039
4303	7514	-0.069674	0.0039
4691	10971	-0.0695354	0.0039
6872	6874	-0.0696675	0.0039
6874	6908	-0.0696277	0.0039
7412	5829	0.0695784	0.0039
8079	5033	0.0695644	0.0039
8417	6845	0.069667	0.0039
22906	4609	-0.0697212	0.0039
23640	1398	0.0696715	0.0039
54165	6921	-0.0696396	0.0039
54819	79753	-0.0696197	0.0039
55284	1994	-0.069711	0.0039
113878	56478	0.0696338	0.0039
117178	10971	0.0696183	0.0039
1123	7046	-0.0695173	0.004
5320	7874	-0.0695048	0.004
5437	5441	0.0694785	0.004
5868	6810	-0.069463	0.004
7189	5719	-0.069474	0.004
9188	7153	-0.0694583	0.004
9709	7415	0.0694819	0.004
23345	23043	-0.0695176	0.004
26994	387522	0.0694575	0.004
26994	7335	0.0694575	0.004
113878	9319	-0.069493	0.004
213	7083	0.0690269	0.0041
488	596	-0.0690143	0.0041
695	3507	0.0688728	0.0041
790	11345	0.0688704	0.0041
801	5971	0.0690356	0.0041
805	5971	0.0690356	0.0041
808	5971	0.0690356	0.0041
989	4735	-0.0689202	0.0041
998	10435	-0.0689267	0.0041
1024	9794	0.0692453	0.0041
1026	25792	0.0690751	0.0041
1153	1994	0.0689536	0.0041
1213	10971	0.0690654	0.0041
1490	7043	0.0691122	0.0041
1973	1058	-0.0691738	0.0041
2033	3609	0.0693183	0.0041
2060	3861	0.0690321	0.0041
2091	1058	0.0691456	0.0041
2099	6996	0.0692377	0.0041
2335	1265	-0.0692866	0.0041
2908	2495	0.0691003	0.0041
3295	2932	0.0692087	0.0041
3396	509	-0.0691789	0.0041
3660	3394	-0.0689168	0.0041
3842	9972	0.0688549	0.0041
3882	51755	0.0693165	0.0041
4035	712	-0.0692185	0.0041
4193	1191	0.0693519	0.0041
4796	4175	0.0690605	0.0041
4798	11047	-0.0692911	0.0041
5591	1058	-0.0694304	0.0041
5597	7167	0.0690058	0.0041
5696	5243	-0.0693802	0.0041
5705	5916	0.0693672	0.0041
5714	4163	0.0692086	0.0041
[truncated: 15,512 more rows]
[truncated: 3 more columns]
