# Supplementary material for: Inferring Gene Dependency Network Specific to Phenotypic Alteration Based on Gene Expression Data and Clinical Information of Breast Cancer
Source: PLoS One. 2014 Mar 17;9(3):e92023. doi: 10.1371/journal.pone.0092023 (PMC3956890; doi:10.1371/journal.pone.0092023)
Supplement: Table S3 — The selected hubs in the network. The genes with the highest out-degrees are selected as hubs (20% of all the genes). (XLSX) [file pone.0092023.s005.xlsx]

## Sheet: Sheet1
Gene ID	Gene Symbol	Outdegree
1994	ELAVL1	151
6613	SUMO2	77
8454	CUL1	73
10987	COPS5	72
4609	MYC	70
8452	CUL3	67
2885	GRB2	67
51547	SIRT7	61
10537	UBD	57
9768	KIAA0101	57
11345	GABARAPL2	54
7534	YWHAZ	52
7341	SUMO1	52
7412	VCAM1	52
2099	ESR1	52
22938	SNW1	48
1017	CDK2	48
988	CDC5L	47
801	CALM1	43
808	CALM3	43
805	CALM2	43
3326	HSP90AB1	43
1457	CSNK2A1	40
55832	CAND1	39
2033	EP300	39
11337	GABARAP	37
4087	SMAD2	36
2335	FN1	35
60	ACTB	34
23710	GABARAPL1	33
4193	MDM2	33
6714	SRC	32
409	ARRB2	32
8453	CUL2	30
7157	TP53	30
25	ABL1	29
8517	IKBKG	29
7329	UBE2I	28
3106	HLA-B	28
203068	TUBB	28
10971	YWHAQ	27
4088	SMAD3	27
9641	IKBKE	27
7189	TRAF6	27
5885	RAD21	27
8065	CUL5	27
1026	CDKN1A	27
2534	FYN	26
5970	RELA	26
7428	VHL	26
81631	MAP1LC3B	26
3303	HSPA1A	25
3304	HSPA1B	25
6464	SHC1	25
1956	EGFR	25
8451	CUL4A	24
7415	VCP	24
1387	CREBBP	24
1499	CTNNB1	24
7013	TERF1	24
10980	COPS6	23
6597	SMARCA4	23
8357	HIST1H3H	23
4928	NUP98	22
5499	PPP1CA	22
367	AR	22
56257	MEPCE	22
8850	PCAF	22
5594	MAPK1	22
8367	HIST1H4E	22
8294	HIST1H4I	22
8364	HIST1H4C	22
8366	HIST1H4B	22
8362	HIST1H4K	22
8361	HIST1H4F	22
121504	HIST4H4	22
8365	HIST1H4H	22
554313	HIST2H4B	22
8370	HIST2H4A	22
8359	HIST1H4A	22
8360	HIST1H4D	22
6310	ATXN1	22
7132	TNFRSF1A	22
207	AKT1	21
5578	PRKCA	21
5971	RELB	21
2130	EWSR1	21
7014	TERF2	21
8356	HIST1H3J	21
4790	NFKB1	20
7431	VIM	20
3066	HDAC2	20
1398	CRK	20
8351	HIST1H3D	20
2547	XRCC6	20
4738	NEDD8	20
3725	JUN	20
2810	SFN	19
5925	RB1	19
6772	STAT1	19
3065	HDAC1	19
1937	EEF1G	19
2100	ESR2	19
5430	POLR2A	19
6256	RXRA	19
25913	POT1	19
8363	HIST1H4J	19
983	CDC2	18
1915	EEF1A1	18
1213	CLTC	18
8202	NCOA3	18
3068	HDGF	18
55723	ASF1B	18
3313	HSPA9	18
3688	ITGB1	17
6667	SP1	17
7917	BAT3	17
55183	RIF1	17
8848	TSC22D1	17
23411	SIRT1	17
2318	FLNC	17
5591	PRKDC	17
6774	STAT3	16
6418	SET	16
9612	NCOR2	16
5371	PML	16
5580	PRKCD	16
55791	C1orf103	16
4176	MCM7	16
3320	HSP90AA1	16
8352	HIST1H3C	16
23327	NEDD4L	16
8350	HIST1H3A	16
8358	HIST1H3B	16
8353	HIST1H3E	16
8968	HIST1H3F	16
8355	HIST1H3G	16
2932	GSK3B	15
5501	PPP1CC	15
10856	RUVBL2	15
1173	AP2M1	15
7186	TRAF2	15
3551	IKBKB	15
9657	IQCB1	15
7421	VDR	15
3014	H2AFX	15
4690	NCK1	15
10013	HDAC6	15
3308	HSPA4	15
3875	KRT18	15
6606	SMN1	15
6607	SMN2	15
8354	HIST1H3I	15
10289	EIF1B	15
5710	PSMD4	15
2869	GRK5	14
472	ATM	14
26986	PABPC1	14
5518	PPP2R1A	14
5595	MAPK3	14
7323	UBE2D3	14
5111	PCNA	14
5914	RARA	14
2317	FLNB	14
55660	PRPF40A	14
1386	ATF2	14
1107	CHD3	14
2064	ERBB2	14
1460	CSNK2B	14
10014	HDAC5	14
998	CDC42	14
213	ALB	14
11156	PTP4A3	14
9978	RBX1	14
387893	SETD8	14
3064	HD	14
7150	TOP1	13
9020	MAP3K14	13
7520	XRCC5	13
5684	PSMA3	13
4841	NONO	13
4292	MLH1	13
11335	CBX3	13
8878	SQSTM1	13
3312	HSPA8	13
10413	YAP1	13
672	BRCA1	13
5597	MAPK6	13
87	ACTN1	13
5335	PLCG1	13
3192	HNRNPU	13
6612	SUMO3	13
2353	FOS	13
142	PARP1	13
8208	CHAF1B	13
596	BCL2	12
5829	PXN	12
7046	TGFBR1	12
3932	LCK	12
7083	TK1	12
51377	UCHL5	12
5564	PRKAB1	12
10399	GNB2L1	12
387	RHOA	12
4163	MCC	12
3815	KIT	12
1385	CREB1	12
5295	PIK3R1	12
476	ATP1A1	12
7321	UBE2D1	12
4089	SMAD4	12
4734	NEDD4	12
1029	CDKN2A	12
8450	CUL4B	12
1021	CDK6	12
867	CBL	12
6721	SREBF2	12
9636	ISG15	12
2316	FLNA	12
5521	PPP2R2B	12
836	CASP3	12
310	ANXA7	12
4215	MAP3K3	12
5566	PRKACA	12
5300	PIN1	12
7514	XPO1	11
7133	TNFRSF1B	11
373156	GSTK1	11
26523	EIF2C1	11
83737	ITCH	11
5359	PLSCR1	11
1432	MAPK14	11
3837	KPNB1	11
23476	BRD4	11
5928	RBBP4	11
2597	GAPDH	11
23367	LARP1	11
10477	UBE2E3	11
4904	YBX1	11
6426	SFRS1	11
708	C1QBP	11
2959	GTF2B	11
5347	PLK1	11
9638	FEZ1	11
6500	SKP1	11
54165	DCUN1D1	11
6929	TCF3	11
6453	ITSN1	11
857	CAV1	11
1874	E2F4	11
9126	SMC3	11
1025	CDK9	11
8175	SF3A2	11
4627	MYH9	11
7322	UBE2D2	11
4086	SMAD1	11
56893	UBQLN4	11
84060	DKFZP564O0523	11
1147	CHUK	10
6230	RPS25	10
701	BUB1B	10
1487	CTBP1	10
4792	NFKBIA	10
10657	KHDRBS1	10
6477	SIAH1	10
3866	KRT15	10
4691	NCL	10
2175	FANCA	10
5610	EIF2AK2	10
4869	NPM1	10
545	ATR	10
3188	HNRPH2	10
324	APC	10
7067	THRA	10
8412	BCAR3	10
329	BIRC2	10
996	CDC27	10
26277	TINF2	10
3178	HNRNPA1	10
6117	RPA1	10
11007	CCDC85B	10
3654	IRAK1	10
2091	FBL	10
8607	RUVBL1	10
8793	TNFRSF10D	10
4188	MDFI	10
5036	PA2G4	10
10250	SRRM1	10
10155	TRIM28	10
351	APP	10
5929	RBBP5	10
4233	MET	10
23239	PHLPP	10
1191	CLU	9
10146	G3BP1	9
4653	MYOC	9
8668	EIF3I	9
4067	LYN	9
8626	TP63	9
7846	TUBA1A	9
64750	SMURF2	9
4149	MAX	9
6188	RPS3	9
10241	CALCOCO2	9
3181	HNRNPA2B1	9
3609	ILF3	9
26994	RNF11	9
5747	PTK2	9
5515	PPP2CA	9
3146	HMGB1	9
11060	WWP2	9
10524	HTATIP	9
5757	PTMA	9
861	RUNX1	9
695	BTK	9
81	ACTN4	9
6045	RNF2	9
4311	MME	9
1019	CDK4	9
6777	STAT5B	9
6605	SMARCE1	9
6598	SMARCB1	9
7533	YWHAH	9
6654	SOS1	9
29763	PACSIN3	9
6804	STX1A	9
10010	TANK	9
5708	PSMD2	9
382	ARF6	9
3329	HSPD1	9
8697	CDC23	9
3717	JAK2	9
841	CASP8	9
27185	DISC1	9
991	CDC20	9
2309	FOXO3	9
3560	IL2RB	9
4791	NFKB2	9
6950	TCP1	9
6885	MAP3K7	9
5705	PSMC5	9
3185	HNRPF	9
3309	HSPA5	9
1051	CEBPB	9
3187	HNRPH1	9
648	BMI1	9
4670	HNRPM	9
5903	RANBP2	9
3838	KPNA2	8
1660	DHX9	8
5296	PIK3R2	8
2305	FOXM1	8
1027	CDKN1B	8
8841	HDAC3	8
7314	UBB	8
5725	PTBP1	8
5214	PFKP	8
3107	HLA-C	8
6217	RPS16	8
7138	TNNT1	8
1785	DNM2	8
1058	CENPA	8
8655	DYNLL1	8
387082	SUMO4	8
2023	ENO1	8
8826	IQGAP1	8
3716	JAK1	8
3611	ILK	8
4217	MAP3K5	8
23193	GANAB	8
8772	FADD	8
3070	HELLS	8
997	CDC34	8
23043	TNIK	8
8915	BCL10	8
7023	TFAP4	8
8660	IRS2	8
3667	IRS1	8
1024	CDK8	8
1020	CDK5	8
1234	CCR5	8
3191	HNRNPL	8
839	CASP6	8
11200	CHEK2	8
7874	USP7	8
11161	C14orf1	8
7454	WAS	8
7529	YWHAB	8
79016	DDA1	8
85363	TRIM5	8
1739	DLG1	8
10133	OPTN	8
6850	SYK	8
4221	MEN1	8
7409	VAV1	8
5460	POU5F1	8
4214	MAP3K1	8
7273	TTN	8
1871	E2F3	8
5764	PTN	8
7068	THRB	8
6878	TAF6	8
5886	RAD23A	8
10528	NOL5A	8
1080	CFTR	8
5777	PTPN6	8
2010	EMD	8
51138	COPS4	8
11331	PHB2	8
5062	PAK2	8
2801	GOLGA2	8
23028	AOF2	8
3190	HNRPK	8
8737	RIPK1	8
7088	TLE1	8
9958	USP15	8
2060	EPS15	8
6462	SHBG	8
6446	SGK	8
9513	FXR2	8
3183	HNRNPC	8
28964	GIT1	8
2035	EPB41	8
6233	RPS27A	7
6146	RPL22	7
9021	SOCS3	7
2521	FUS	7
11051	NUDT21	7
840	CASP7	7
3315	HSPB1	7
920	CD4	7
5241	PGR	7
3856	KRT8	7
3692	EIF6	7
330	BIRC3	7
604	BCL6	7
6497	SKI	7
7430	EZR	7
9140	ATG12	7
6502	SKP2	7
7704	ZBTB16	7
27161	EIF2C2	7
6633	SNRPD2	7
7448	VTN	7
1869	E2F1	7
5683	PSMA2	7
408	ARRB1	7
7334	UBE2N	7
6203	RPS9	7
1655	DDX5	7
6311	ATXN2	7
9474	ATG5	7
3164	NR4A1	7
862	RUNX1T1	7
2770	GNAI1	7
22948	CCT5	7
5687	PSMA6	7
55729	ATF7IP	7
5700	PSMC1	7
10989	IMMT	7
7128	TNFAIP3	7
57332	CBX8	7
5887	RAD23B	7
4035	LRP1	7
3265	HRAS	7
6871	TADA2L	7
25843	MOBKL3	7
7161	TP73	7
347733	TUBB2B	7
5728	PTEN	7
6880	TAF9	7
1936	EEF1D	7
1642	DDB1	7
5879	RAC1	7
23636	NUP62	7
23468	CBX5	7
5788	PTPRC	7
2775	GNAO1	7
10919	EHMT2	7
71	ACTG1	7
8648	NCOA1	7
11315	PARK7	7
163	AP2B1	7
5599	MAPK8	7
8368	HIST1H4L	7
8533	COPS3	7
1654	DDX3X	7
9349	RPL23	7
23770	FKBP8	7
1459	CSNK2A2	7
1742	DLG4	7
580	BARD1	7
8936	WASF1	7
58	ACTA1	7
3020	H3F3A	7
3021	H3F3B	7
8295	TRRAP	7
9372	ZFYVE9	7
9618	TRAF4	7
7251	TSG101	7
11140	CDC37	7
2274	FHL2	7
331	BIRC4	7
1981	EIF4G1	7
9097	USP14	7
5170	PDPK1	7
9260	PDLIM7	7
6137	RPL13	7
2688	GH1	7
10097	ACTR2	7
5451	POU2F1	7
7040	TGFB1	7
4093	SMAD9	7
5621	PRNP	7
2908	NR3C1	7
9094	UNC119	7
8945	BTRC	7
6421	SFPQ	7
2969	GTF2I	6
5894	RAF1	6
7536	SF1	6
5933	RBL1	6
356	FASLG	6
6601	SMARCC2	6
5688	PSMA7	6
6595	SMARCA2	6
5781	PTPN11	6
5315	PKM2	6
1647	GADD45A	6
9319	TRIP13	6
6599	SMARCC1	6
4172	MCM3	6
5686	PSMA5	6
860	RUNX2	6
217	ALDH2	6
658	BMPR1B	6
9184	BUB3	6
8535	CBX4	6
6257	RXRB	6
6520	SLC3A2	6
7376	NR1H2	6
488	ATP2A2	6
10454	MAP3K7IP1	6
9318	COPS2	6
2475	FRAP1	6
6128	RPL6	6
5531	PPP4C	6
55090	MED9	6
5989	RFX1	6
993	CDC25A	6
8467	SMARCA5	6
705	BYSL	6
3516	RBPJ	6
2902	GRIN1	6
5921	RASA1	6
894	CCND2	6
57805	KIAA1967	6
6118	RPA2	6
8726	EED	6
2260	FGFR1	6
333	APLP1	6
1616	DAXX	6
6160	RPL31	6
595	CCND1	6
10672	GNA13	6
10425	ARIH2	6
11338	U2AF2	6
6176	RPLP1	6
10294	DNAJA2	6
821	CANX	6
8216	LZTR1	6
5105	PCK1	6
5782	PTPN12	6
10049	DNAJB6	6
5706	PSMC6	6
9869	SETDB1	6
1796	DOK1	6
55835	CENPJ	6
81565	NDEL1	6
7187	TRAF3	6
523	ATP6V1A	6
10933	MORF4L1	6
6191	RPS4X	6
7052	TGM2	6
10499	NCOA2	6
355	FAS	6
8900	CCNA1	6
6891	TAP2	6
3839	KPNA3	6
4216	MAP3K4	6
23291	FBXW11	6
7278	TUBA3C	6
113457	TUBA3D	6
9246	UBE2L6	6
51631	LUC7L2	6
4090	SMAD5	6
865	CBFB	6
4615	MYD88	6
4174	MCM5	6
7037	TFRC	6
7332	UBE2L3	6
9737	GPRASP1	6
9146	HGS	6
2778	GNAS	6
7414	VCL	6
3643	INSR	6
57122	NUP107	6
8837	CFLAR	6
3857	KRT9	6
5468	PPARG	6
10972	TMED10	6
8661	EIF3A	6
898	CCNE1	6
1741	DLG3	6
7175	TPR	6
81620	CDT1	6
1514	CTSL1	6
60673	C12orf44	6
302	ANXA2	6
1399	CRKL	6
5467	PPARD	6
9557	CHD1L	6
11059	WWP1	6
8663	EIF3C	6
5424	POLD1	6
868	CBLB	6
51433	ANAPC5	6
328	APEX1	6
5378	PMS1	6
26019	UPF2	6
6427	SFRS2	6
6925	TCF4	6
7203	CCT3	6
5534	PPP3R1	6
9070	ASH2L	6
675	BRCA2	6
81603	TRIM8	6
23197	UBXD8	6
6794	STK11	6
2783	GNB2	6
9918	NCAPD2	6
5573	PRKAR1A	6
7182	NR2C2	6
6923	TCEB2	6
1870	E2F2	6
6187	RPS2	6
5682	PSMA1	6
6890	TAP1	6
5770	PTPN1	6
5071	PARK2	6
1634	DCN	6
5563	PRKAA2	6
8881	CDC16	6
5519	PPP2R1B	6
10207	INADL	6
57154	SMURF1	6
5702	PSMC3	6
7681	MKRN3	6
7184	HSP90B1	6
7531	YWHAE	5
10949	HNRNPA0	5
3091	HIF1A	5
7112	TMPO	5
5685	PSMA4	5
4255	MGMT	5
7153	TOP2A	5
23118	MAP3K7IP2	5
4926	NUMA1	5
3507		5
6622	SNCA	5
7283	TUBG1	5
6602	SMARCD1	5
7345	UCHL1	5
6194	RPS6	5
11260	XPOT	5
7416	VDAC1	5
9001	HAP1	5
5998	RGS3	5
6383	SDC2	5
9459	ARHGEF6	5
6124	RPL4	5
23186	RCOR1	5
6790	AURKA	5
8767	RIPK2	5
1789	DNMT3B	5
4591	TRIM37	5
7168	TPM1	5
23450	SF3B3	5
10212	DDX39	5
773	CACNA1A	5
5514	PPP1R10	5
1280	COL2A1	5
4646	MYO6	5
55257	C20orf20	5
9688	NUP93	5
4155	MBP	5
3676	ITGA4	5
7048	TGFBR2	5
11065	UBE2C	5
208	AKT2	5
6237	RRAS	5
2192	FBLN1	5
4287	ATXN3	5
9322	TRIP10	5
613	BCR	5
322	APBB1	5
6731	SRP72	5
2058	EPRS	5
3305	HSPA1L	5
65265	C8orf33	5
8480	RAE1	5
7289	TULP3	5
4905	NSF	5
842	CASP9	5
10912	GADD45G	5
6908	TBP	5
5713	PSMD7	5
4171	MCM2	5
3636	INPPL1	5
1508	CTSB	5
23612	PHLDA3	5
1314	COPA	5
6138	RPL15	5
5048	PAFAH1B1	5
57787	MARK4	5
83743	GRWD1	5
5201	PFDN1	5
11124	FAF1	5
990	CDC6	5
7006	TEC	5
1803	DPP4	5
8976	WASL	5
1410	CRYAB	5
5716	PSMD10	5
6015	RING1	5
6648	SOD2	5
6934	TCF7L2	5
5530	PPP3CA	5
6232	RPS27	5
4739	NEDD9	5
3055	HCK	5
55294	FBXW7	5
1917	EEF1A2	5
829	CAPZA1	5
10959	TMED2	5
5584	PRKCI	5
64400	AKTIP	5
2623	GATA1	5
5034	P4HB	5
8518	IKBKAP	5
904	CCNT1	5
6881	TAF10	5
1201	CLN3	5
4288	MKI67	5
3015	H2AFZ	5
29110	TBK1	5
843	CASP10	5
6198	RPS6KB1	5
10273	STUB1	5
284217	LAMA1	5
11130	ZWINT	5
22920	KIFAP3	5
23054	NCOA6	5
1912	PHC2	5
8349	HIST2H2BE	5
3184	HNRPD	5
5603	MAPK13	5
8543	LMO4	5
8662	EIF3B	5
550	AUP1	5
23677	SH3BP4	5
9796	PHYHIP	5
1780	DYNC1I1	5
6197	RPS6KA3	5
79959	CEP76	5
6498	SKIL	5
2648	GCN5L2	5
6628	SNRPB	5
1968	EIF2S3	5
59	ACTA2	5
5250	SLC25A3	5
1740	DLG2	5
6732	SRPK1	5
10006	ABI1	5
23774	BRD1	5
51003	MED31	5
5439	POLR2J	5
3437	IFIT3	5
6193	RPS5	5
396	ARHGDIA	5
2873	GPS1	5
24140	FTSJ1	5
1762	DMWD	5
2011	MARK2	5
5465	PPARA	5
3872	KRT17	5
50807	DDEF1	5
8775	NAPA	5
1490	CTGF	5
1452	CSNK1A1	5
7188	TRAF5	5
10921	RNPS1	5
7077	TIMP2	5
5663	PSEN1	5
10397	NDRG1	5
6294	SAFB	5
54606	DDX56	5
5901	RAN	5
2	A2M	5
6456	SH3GL2	5
790	CAD	5
4313	MMP2	5
51100	SH3GLB1	5
9802	DAZAP2	5
1390	CREM	5
9046	DOK2	5
1537	CYC1	5
3276	PRMT1	5
7410	VAV2	5
1973	EIF4A1	5
10059	DNM1L	5
5931	RBBP7	5
8554	PIAS1	5
2243	FGA	5
9325	TRIP4	5
6688	SPI1	5
5707	PSMD1	5
5159	PDGFRB	5
51035	LOC51035	5
5110	PCMT1	5
9968	MED12	5
23091	ZC3H13	5
9666	DZIP3	5
1808	DPYSL2	5
598	BCL2L1	5
90	ACVR1	5
8291	DYSF	5
5704	PSMC4	5
4998	ORC1L	5
80321	CEP70	5
8766	RAB11A	5
4801	NFYB	5
4478	MSN	5
9306	SOCS6	5
10036	CHAF1A	5
8867	SYNJ1	5
10868	USP20	5
55914	ERBB2IP	5
9584	RBM39	5
25777	UNC84B	5
51588	PIAS4	5
811	CALR	5
9846	GAB2	5
637	BID	5
7057	THBS1	5
4131	MAP1B	5
4318	MMP9	5
5604	MAP2K1	5
8312	AXIN1	5
5861	RAB1A	5
9967	THRAP3	5
6722	SRF	5
3718	JAK3	5
5516	PPP2CB	5
5294	PIK3CG	5
5934	RBL2	5
4780	NFE2L2	5
1653	DDX1	5
79596	C13orf7	5
8237	USP11	5
7405	UVRAG	5
6634	SNRPD3	5
10574	CCT7	5
10382	TUBB4	5
24148	PRPF6	5
5565	PRKAB2	5
6175	RPLP0	5
10576	CCT2	5
93664	CADPS2	5
4110	MAGEA11	5
8328	GFI1B	5
667	DST	5
3953	LEPR	5
12	SERPINA3	5
7018	TF	5
6478	SIAH2	5
51343	FZR1	5
6749	SSRP1	5
7159	TP53BP2	5
6839	SUV39H1	5
7248	TSC1	5
27040	LAT	5
2494	NR5A2	5
3297	HSF1	5
5001	ORC5L	5
5496	PPM1G	5
5859	QARS	5
3189	HNRPH3	5
7015	TERT	5
10286	BCAS2	5
7392	USF2	5
5162	PDHB	5
273	AMPH	5
823	CAPN1	5
55215	FANCI	4
2146	EZH2	4
6921	TCEB1	4
1050	CEBPA	4
8161	COIL	4
2048	EPHB2	4
5898	RALA	4
890	CCNA2	4
10051	SMC4	4
8651	SOCS1	4
10381	TUBB3	4
5338	PLD2	4
10521	DDX17	4
975	CD81	4
4175	MCM6	4
84790	TUBA1C	4
3550	IK	4
7337	UBE3A	4
7812	CSDE1	4
3024	HIST1H1A	4
718	C3	4
65125	WNK1	4
7205	TRIP6	4
1153	CIRBP	4
29883	CNOT7	4
506	ATP5B	4
3915	LAMC1	4
26003	GORASP2	4
3493	IGHA1	4
6136	RPL12	4
5524	PPP2R4	4
1439	CSF2RB	4
3861	KRT14	4
88	ACTN2	4
2185	PTK2B	4
6626	SNRPA	4
10951	CBX1	4
55755	CDK5RAP2	4
10038	PARP2	4
23163	GGA3	4
1859	DYRK1A	4
4976	OPA1	4
4605	MYBL2	4
9782	MATR3	4
6222	RPS18	4
3172	HNF4A	4
4602	MYB	4
5187	PER1	4
83481	EPPK1	4
602	BCL3	4
26135	SERBP1	4
1832	DSP	4
1434	CSE1L	4
9643	MORF4L2	4
26121	PRPF31	4
57599	WDR48	4
2804	GOLGB1	4
919	CD247	4
4793	NFKBIB	4
5915	RARB	4
23517	SKIV2L2	4
54386	TERF2IP	4
117178	SSX2IP	4
1959	EGR2	4
9232	PTTG1	4
29079	MED4	4
369	ARAF	4
7597	ZBTB25	4
1822	ATN1	4
6776	STAT5A	4
7185	TRAF1	4
5579	PRKCB1	4
6135	RPL11	4
891	CCNB1	4
3840	KPNA4	4
7791	ZYX	4
6874	TAF4	4
8932	MBD2	4
10376	TUBA1B	4
8204	NRIP1	4
5093	PCBP1	4
9463	PICK1	4
10592	SMC2	4
659	BMPR2	4
6303	SAT1	4
2200	FBN1	4
2171	FABP5	4
8243	SMC1A	4
4831		4
54778	RNF111	4
1063	CENPF	4
27043	PELP1	4
5037	PEBP1	4
8445	DYRK2	4
6275	S100A4	4
9631	NUP155	4
9774	BCLAF1	4
6709	SPTAN1	4
6711	SPTBN1	4
81628	TSC22D4	4
6625	SNRP70	4
1445	CSK	4
55844	PPP2R2D	4
65057	ACD	4
3659	IRF1	4
58528	RRAGD	4
10488	CREB3	4
3684	ITGAM	4
5714	PSMD8	4
2626	GATA4	4
5696	PSMB8	4
51141	INSIG2	4
6189	RPS3A	4
948	CD36	4
55290	BRF2	4
9862	MED24	4
5997	RGS2	4
5230	PGK1	4
10963	STIP1	4
2066	ERBB4	4
8242	JARID1C	4
51619	UBE2D4	4
5576	PRKAR2A	4
9150	CTDP1	4
2288	FKBP4	4
2771	GNAI2	4
8407	TAGLN2	4
10040	TOM1L1	4
7328	UBE2H	4
815	CAMK2A	4
751867		4
1104	RCC1	4
23350	SR140	4
238	ALK	4
2997	GYS1	4
51564	HDAC7A	4
10694	CCT8	4
665	BNIP3L	4
5058	PAK1	4
7936	RDBP	4
64151	NCAPG	4
4851	NOTCH1	4
3396	ICT1	4
10383	TUBB2C	4
8440	NCK2	4
1991	ELA2	4
8943	AP3D1	4
4331	MNAT1	4
8667	EIF3H	4
51755	CRKRS	4
10914	PAPOLA	4
60492	CCDC90B	4
387522		4
7335	UBE2V1	4
8764	TNFRSF14	4
5868	RAB5A	4
7297	TYK2	4
10111	RAD50	4
10813	UTP14A	4
9101	USP8	4
10616	RBCK1	4
5590	PRKCZ	4
6510	SLC1A5	4
1786	DNMT1	4
9656		4
5796	PTPRK	4
5911	RAP2A	4
11193	WBP4	4
80010	RMI1	4
4929	NR4A2	4
51592	TRIM33	4
1613	DAPK3	4
3182	HNRPAB	4
26156	RSL1D1	4
10055	SAE1	4
1540	CYLD	4
1933	EEF1B2	4
9734	HDAC9	4
27316	RBMX	4
9475	ROCK2	4
7867	MAPKAPK3	4
9212	AURKB	4
57082	CASC5	4
5333	PLCD1	4
7301	TYRO3	4
26043	UBXD7	4
7124	TNF	4
8874	ARHGEF7	4
51341	ZBTB7A	4
56288	PARD3	4
10482	NXF1	4
10403	NDC80	4
56252	YLPM1	4
3727	JUND	4
9555	H2AFY	4
3105	HLA-A	4
5336	PLCG2	4
1649	DDIT3	4
301	ANXA1	4
23466	CBX6	4
7280	TUBB2A	4
2495	FTH1	4
2322	FLT3	4
4301	MLLT4	4
51562	MBIP	4
3661	IRF3	4
9878	TOX4	4
5500	PPP1CB	4
293	SLC25A6	4
3848	KRT1	4
6386	SDCBP	4
7074	TIAM1	4
8751	ADAM15	4
5884	RAD17	4
3433	IFIT2	4
5719	PSMD13	4
5984	RFC4	4
699	BUB1	4
5050	PAFAH1B3	4
58155	PTBP2	4
8428	STK24	4
2776	GNAQ	4
5987	TRIM27	4
7919	BAT1	4
2261	FGFR3	4
5080	PAX6	4
4140	MARK3	4
6129	RPL7	4
7707	ZNF148	4
2874	GPS2	4
1627	DBN1	4
92609	TIMM50	4
27037	HTF9C	4
6241	RRM2	4
1400	CRMP1	4
55081	IFT57	4
10713	USP39	4
6645	SNTB2	4
23645	PPP1R15A	4
4637	MYL6	4
9730	VPRBP	4
3998	LMAN1	4
2896	GRN	4
22954	TRIM32	4
2965	GTF2H1	4
54737	MPHOSPH8	4
2247	FGF2	4
6647	SOD1	4
5775	PTPN4	4
5976	UPF1	4
26574	AATF	4
9221	NOLC1	4
2078	ERG	4
8573	CASK	4
7249	TSC2	4
10498	CARM1	4
960	CD44	4
5899	RALB	4
55644	OSGEP	4
9128	PRPF4	4
5600	MAPK11	4
4798	NFRKB	4
9821	RB1CC1	4
2065	ERBB3	4
3630	INS	4
6147	RPL23A	4
7343	UBTF	4
56950	SMYD2	4
3040	HBA2	4
3039	HBA1	4
202559	KHDRBS2	4
292	SLC25A5	4
64127	NOD2	4
5830	PEX5	4
1454	CSNK1E	4
481	ATP1B1	4
29896	TRA2A	4
4616	GADD45B	4
5329	PLAUR	4
196	AHR	4
8241	RBM10	4
81622	UNC93B1	4
10015	PDCD6IP	4
23097	CDC2L6	4
79711	IPO4	4
27044	SND1	4
80349	WDR61	4
1488	CTBP2	4
192670	EIF2C4	4
50628	GEMIN4	4
5245	PHB	4
4628	MYH10	4
3007	HIST1H1D	4
55145	THAP1	4
9883	POM121	4
23162	MAPK8IP3	4
6857	SYT1	4
8503	PIK3R3	4
29844	TFPT	4
23524	SRRM2	4
7443	VRK1	4
23513	SCRIB	4
5586	PKN2	4
23624	CBLC	4
4654	MYOD1	4
54797	MED18	4
8431	NR0B2	4
473	RERE	4
6957		4
7879	RAB7A	4
9063	PIAS2	4
9191	DEDD	4
1500	CTNND1	4
29966	STRN3	4
1643	DDB2	4
1639	DCTN1	4
23576	DDAH1	4
6640	SNTA1	4
4683	NBN	4
9439	MED23	4
8290	HIST3H3	4
5087	PBX1	4
558	AXL	4
23114	NFASC	4
5511	PPP1R8	4
1855	DVL1	4
9500	MAGED1	4
26060	APPL1	4
10048	RANBP9	4
5431	POLR2B	4
55178	RNMTL1	4
515	ATP5F1	4
50618	ITSN2	4
4848	CNOT2	4
6789	STK4	4
26227	PHGDH	4
4084	MXD1	4
6185	RPN2	4
6184	RPN1	4
10750	GRAP	4
65123	INTS3	4
9659	PDE4DIP	4
6767	ST13	4
5689	PSMB1	4
4804	NGFR	4
5865	RAB3B	4
22794	CASC3	4
3732	CD82	4
2059	EPS8	4
5537	PPP6C	4
23032	USP33	4
55726	C12orf11	4
55054	ATG16L1	4
5436	POLR2G	4
7010	TEK	4
81857	MED25	4
2627	GATA6	4
9706	ULK2	4
10923	SUB1	4
54472	TOLLIP	4
9482	STX8	4
1856	DVL2	4
2975	GTF3C1	4
6047	RNF4	4
928	CD9	4
3665	IRF7	4
23392	KIAA0368	4
2768	GNA12	4
6314	ATXN7	4
23421	ITGB3BP	4
5906	RAP1A	4
92	ACVR2A	4
4751	NEK2	4
5130	PCYT1A	4
994	CDC25B	4
7360	UGP2	4
2956	MSH6	4
