# Supplementary material for: Inferring Gene Dependency Network Specific to Phenotypic Alteration Based on Gene Expression Data and Clinical Information of Breast Cancer
Source: PLoS One. 2014 Mar 17;9(3):e92023. doi: 10.1371/journal.pone.0092023 (PMC3956890; doi:10.1371/journal.pone.0092023)
Supplement: Table S4 — Enriched pathways. The significant enriched pathways in the table are with Benjamini FDRs less than 0.05. (XLSX) [file pone.0092023.s006.xlsx]

## Sheet: Sheet1
Pathway	Fold Enrichment	Benjamini FDR
Pathways in cancer	3.25	1.03e-44
Cell cycle	4.27	6.83e-31
Chronic myeloid leukemia	5.31	4.89e-30
Prostate cancer	4.16	2.37e-20
Small cell lung cancer	4.23	4.27e-20
Neurotrophin signaling pathway	3.56	5.51e-20
Ubiquitin mediated proteolysis	3.37	1.55e-19
Pancreatic cancer	4.45	2.46e-19
T cell receptor signaling pathway	3.56	1.98e-17
Acute myeloid leukemia	4.66	3.04e-17
Non-small cell lung cancer	4.74	1.11e-16
ErbB signaling pathway	3.76	4.89e-16
Apoptosis	3.68	2.55e-15
Adherens junction	3.79	2.38e-14
MAPK signaling pathway	2.32	4.66e-14
Glioma	4.06	8.02e-14
Colorectal cancer	3.56	1.43e-13
Focal adhesion	2.48	7.56e-13
Endometrial cancer	4.1	1.26e-11
B cell receptor signaling pathway	3.41	5.61e-11
Insulin signaling pathway	2.69	8.38e-11
Progesterone-mediated oocyte maturation	3.14	2.57e-10
Oocyte meiosis	2.84	2.88e-10
TGF-beta signaling pathway	3.11	3.57e-10
Renal cell carcinoma	3.35	7.15e-10
Pathogenic Escherichia coli infection	3.62	1.25e-09
p53 signaling pathway	3.35	1.42e-09
NOD-like receptor signaling pathway	3.44	2.45e-09
Bladder cancer	4.06	2.91e-09
Adipocytokine signaling pathway	3.29	4.3e-09
RIG-I-like receptor signaling pathway	3.21	4.55e-09
Chemokine signaling pathway	2.24	4.62e-09
Fc gamma R-mediated phagocytosis	2.84	5.35e-09
Toll-like receptor signaling pathway	2.75	9.86e-09
Fc epsilon RI signaling pathway	2.92	6.54e-08
Leukocyte transendothelial migration	2.47	1.14e-07
Wnt signaling pathway	2.26	1.44e-07
Endocytosis	2.09	3.42e-07
Melanoma	2.9	3.59e-07
Regulation of actin cytoskeleton	1.95	9.73e-07
VEGF signaling pathway	2.66	4.98e-06
Epithelial cell signaling in Helicobacter pylori infection	2.72	7.68e-06
Tight junction	2.12	1.22e-05
Type II diabetes mellitus	3.03	2.48e-05
Proteasome	3.03	2.48e-05
Natural killer cell mediated cytotoxicity	2.09	2.52e-05
Aldosterone-regulated sodium reabsorption	3.12	4.83e-05
mTOR signaling pathway	2.74	0.000127
Gap junction	2.24	0.000158
Amyotrophic lateral sclerosis (ALS)	2.68	0.000166
GnRH signaling pathway	2.1	0.000359
Ribosome	2.13	0.00073
Long-term potentiation	2.3	0.000749
Thyroid cancer	3.19	0.000792
Long-term depression	2.16	0.0025
Spliceosome	1.81	0.0026
Melanogenesis	1.87	0.0053
Jak-STAT signaling pathway	1.65	0.0062
Notch signaling pathway	2.27	0.01
Nucleotide excision repair	2.26	0.015
Prion diseases	2.44	0.016
Huntington's disease	1.5	0.022
