# Supplementary material for: Inferring Gene Dependency Network Specific to Phenotypic Alteration Based on Gene Expression Data and Clinical Information of Breast Cancer
Source: PLoS One. 2014 Mar 17;9(3):e92023. doi: 10.1371/journal.pone.0092023 (PMC3956890; doi:10.1371/journal.pone.0092023)
Supplement: Table S5 — All the candidate genes which are significant with the metastasis risk of breast cancer. A gene is selected as a candidate when it is significant in 90% of the 400 runs. (XLSX) [file pone.0092023.s007.xlsx]

## Sheet: Sheet1
Gene Id	Cox cofficient	Cox p-value	Stability
28	-0.773252	0.000748154	1	A gene is selected as a candidate when it is significant in 90% of the 400 runs
86	0.69423	0.00148386	1
960	-0.540867	0.00230014	1
1917	0.201969	0.00363947	1
3537	-0.278735	0.00100617	1
6810	-0.781417	0.00390862	1
6921	0.951792	0.000398344	1
9541	-0.885838	0.00141166	1
9648	-0.24541	0.00328162	1
9675	0.631682	0.000276886	1
9764	0.531921	0.00368127	1
9837	0.414474	0.00113927	1
10051	0.712816	0.00195454	1
10057	0.570841	0.000424716	1
10628	-0.499086	0.00114815	1
10961	-0.766744	0.00246841	1
23167	0.689743	0.00156245	1
23174	0.873458	0.00135508	1
25793	-1.07512	0.00260453	1
27250	-0.456448	0.00200799	1
27350	-0.540415	0.00465324	1
28813	-0.233838	0.00101586	1
28814	-0.332526	0.00107471	1
28816	-0.239799	0.000886433	1
29035	-0.388307	0.00138576	1
29127	0.650141	0.000125207	1
50802	-0.241878	0.00325143	1
51110	0.57243	0.000858897	1
51222	-0.677873	0.000983781	1
54732	0.588008	0.00154721	1
55110	0.347211	0.00176447	1
55508	0.405757	0.00163262	1
55596	1.00487	0.000761365	1
57092	0.911134	0.00200318	1
58189	0.439141	0.000306207	1
79822	-0.454197	0.000731492	1
80700	-0.677286	0.00193055	1
118433	0.47314	0.00492829	1
259266	0.341156	0.00379271	1
442334	0.34818	0.00183902	1
650405	-0.342157	0.000510399	1
652493	-0.26392	0.00149384	1
652694	-0.323704	0.00265072	1
100130100	-0.209024	0.00158229	1
190	-0.396722	0.00285361	0.9975
939	-0.311624	0.00153119	0.9975
1240	-0.413677	0.00395172	0.9975
3107	-0.752815	0.00273986	0.9975
3514	-0.239963	0.00254516	0.9975
6241	0.373948	0.00381695	0.9975
6368	-0.351598	0.00393633	0.9975
6790	0.525228	0.00262337	0.9975
8445	0.745954	0.00208493	0.9975
9401	0.227926	0.00161942	0.9975
9459	-0.51625	0.00327949	0.9975
27072	0.974976	0.00263811	0.9975
28299	-0.247214	0.0045092	0.9975
28908	-0.141805	0.00549966	0.9975
64746	0.695873	0.00187666	0.9975
79801	0.401605	0.00230212	0.9975
79837	0.780459	0.00376429	0.9975
552900	0.579023	0.00363608	0.9975
957	-0.404378	0.00306823	0.995
972	-0.446221	0.0033511	0.995
1235	-0.340109	0.00320631	0.995
1846	-0.209642	0.00302429	0.995
3495	-0.435801	0.00652169	0.995
3787	-0.475754	0.00348922	0.995
4591	0.581909	0.00392363	0.995
5352	0.407363	0.00435072	0.995
7272	0.322289	0.0050934	0.995
9133	0.368561	0.00448703	0.995
9667	-0.77108	0.00584368	0.995
9700	0.52242	0.00552892	0.995
9831	0.567874	0.00162347	0.995
10039	-0.396599	0.00413176	0.995
10198	0.56635	0.00219528	0.995
28875	-0.178156	0.00445983	0.995
51430	0.52009	0.00447375	0.995
54900	-0.520413	0.00497053	0.995
55100	-1.00802	0.00594273	0.995
79679	-0.183708	0.00360131	0.995
80144	-0.450225	0.00365117	0.995
286148	0.651876	0.00243932	0.995
440871	-0.178991	0.00507355	0.995
3338	-0.741832	0.00377163	0.9925
3535	-0.296898	0.00425627	0.9925
3832	0.494128	0.00546094	0.9925
4085	0.379974	0.0049619	0.9925
5209	0.385706	0.00527683	0.9925
5450	-0.217014	0.00665896	0.9925
5920	-0.265937	0.00549858	0.9925
6134	-1.0523	0.00357705	0.9925
6780	0.831703	0.00515882	0.9925
9690	0.773507	0.00285671	0.9925
9787	0.464237	0.00400685	0.9925
11335	0.846612	0.00431506	0.9925
28815	-0.150702	0.00622057	0.9925
28876	-0.178386	0.00455949	0.9925
28912	-0.178335	0.00499968	0.9925
51237	-0.175176	0.00327498	0.9925
55165	0.366433	0.00590273	0.9925
113835	-0.275953	0.00506298	0.9925
253943	0.528164	0.00450824	0.9925
1438	-0.43465	0.00595448	0.99
2921	-0.255864	0.00608183	0.99
3460	-0.742458	0.0071527	0.99
4057	-0.108835	0.00583254	0.99
5877	0.80087	0.00699286	0.99
7041	0.529299	0.00506134	0.99
7936	0.741556	0.00391475	0.99
8996	0.422191	0.00619391	0.99
10721	0.687547	0.00448903	0.99
28831	-0.408447	0.00493903	0.99
29122	-0.25272	0.00521542	0.99
51096	0.648762	0.00594781	0.99
51184	0.616981	0.00490426	0.99
51339	0.519121	0.00635406	0.99
51514	0.399105	0.00440988	0.99
54538	-0.571646	0.00668224	0.99
55020	-0.621337	0.00419042	0.99
64699	-0.21973	0.00541736	0.99
81894	-0.32658	0.00533593	0.99
91353	-0.187586	0.00695508	0.99
678	-0.419296	0.00680109	0.9875
4357	-0.694901	0.00689505	0.9875
4790	-0.683592	0.00668675	0.9875
5232	-0.392528	0.00476848	0.9875
7170	-0.35491	0.00500802	0.9875
8789	-0.709804	0.00785139	0.9875
9994	0.596982	0.00646958	0.9875
10462	-0.331907	0.00457992	0.9875
25865	-0.753233	0.00879939	0.9875
55272	-0.672805	0.00498018	0.9875
55750	0.864765	0.00458676	0.9875
79682	0.434149	0.0057524	0.9875
80830	-0.299017	0.00530856	0.9875
890	0.390488	0.00855628	0.985
1838	-0.468075	0.00620203	0.985
4685	-0.407654	0.00606897	0.985
6331	-0.322306	0.00588011	0.985
7045	0.374612	0.00635624	0.985
8974	0.618637	0.00530045	0.985
9519	0.627524	0.00413534	0.985
51115	0.495201	0.00698047	0.985
3161	0.483872	0.00697765	0.9825
6734	-0.365739	0.00574519	0.9825
9055	0.389331	0.00672979	0.9825
51018	0.495246	0.00793753	0.9825
51659	0.291752	0.00892939	0.9825
54963	0.688797	0.00590077	0.9825
57556	-0.367592	0.00580441	0.9825
65986	0.423842	0.00533563	0.9825
253725	-0.891508	0.00779779	0.9825
755	-0.749505	0.00653808	0.98
9623	0.273636	0.00934205	0.98
25956	-0.718287	0.00999328	0.98
54876	-0.451312	0.008313	0.98
55197	0.543881	0.00921281	0.98
79657	0.785022	0.00744348	0.98
629	-0.353543	0.00818023	0.9775
717	-0.382747	0.00832085	0.9775
3501	-0.261046	0.00799253	0.9775
3538	-0.148233	0.00767701	0.9775
4520	-0.684736	0.0073906	0.9775
9679	-0.746723	0.00684528	0.9775
10538	-0.464613	0.00581388	0.9775
50650	-0.543643	0.00891103	0.9775
55630	0.312742	0.00765614	0.9775
79788	-0.647829	0.0079798	0.9775
147339	-0.541399	0.00723684	0.9775
391020	-0.424999	0.00938767	0.9775
3507	-0.33632	0.0095609	0.975
3572	-0.458743	0.00688459	0.975
3635	-0.678687	0.00866886	0.975
4312	0.123534	0.00994863	0.975
4580	0.695028	0.0078316	0.975
4893	0.558665	0.00657773	0.975
10352	-0.576871	0.00932714	0.975
65018	-0.961507	0.00731965	0.975
171220	-0.574692	0.0068024	0.975
653450	-0.850177	0.00879046	0.975
1380	-0.197649	0.0105377	0.9725
3108	-0.393818	0.00893901	0.9725
4802	-0.460258	0.0105524	0.9725
5202	0.506075	0.00919446	0.9725
10768	-0.800811	0.0080977	0.9725
11260	0.647131	0.00892933	0.9725
23380	0.664318	0.00771394	0.9725
56889	0.755969	0.011301	0.9725
57214	0.283869	0.00801076	0.9725
57799	-0.782392	0.00948542	0.9725
79752	0.603202	0.00698587	0.9725
397	-0.406574	0.00818178	0.97
729	-0.360291	0.00985693	0.97
810	-0.455329	0.00823374	0.97
3500	-0.435398	0.011159	0.97
3838	0.469818	0.0088669	0.97
3965	-0.313897	0.00970412	0.97
5501	1.06488	0.00808371	0.97
5688	0.59484	0.00734522	0.97
6347	-0.182899	0.00997215	0.97
8546	-0.584824	0.0096681	0.97
9054	0.666523	0.00975756	0.97
9742	-0.325268	0.00767363	0.97
9833	0.314091	0.00988484	0.97
9891	0.330872	0.0119838	0.97
23105	-0.44352	0.0115667	0.97
26235	0.455228	0.00962266	0.97
55884	0.715143	0.00959098	0.97
81570	0.233806	0.00959066	0.97
951	-0.311868	0.00836096	0.9675
1046	-0.343159	0.00903616	0.9675
2146	0.334245	0.0105711	0.9675
3350	-0.322865	0.0120285	0.9675
3492	-0.343031	0.010459	0.9675
3493	-0.38597	0.00971452	0.9675
6873	0.434497	0.0116685	0.9675
26585	0.341331	0.011103	0.9675
58478	0.612546	0.00844859	0.9675
79022	0.507501	0.0110137	0.9675
80232	0.833739	0.01024	0.9675
440193	-0.274838	0.00787426	0.9675
1777	-0.48709	0.00902199	0.965
4982	-0.230538	0.0124273	0.965
5998	0.655854	0.0102353	0.965
7167	0.739109	0.00912244	0.965
9969	0.661266	0.0097239	0.965
11065	0.42708	0.00865306	0.965
11153	-0.770656	0.011222	0.965
23585	-0.770739	0.0101017	0.965
26112	-0.302307	0.0100389	0.965
27101	0.832231	0.00910148	0.965
701	0.463471	0.0106553	0.9625
8519	-0.362237	0.00984376	0.9625
10098	-0.450639	0.0105697	0.9625
10302	0.436389	0.00864281	0.9625
10864	-0.410755	0.0126375	0.9625
10983	-0.596426	0.0126757	0.9625
26959	-0.40053	0.010954	0.9625
28396	-0.317771	0.0122078	0.9625
28638	-0.265952	0.00997074	0.9625
79665	0.495232	0.00831743	0.9625
98	-0.689372	0.0099406	0.96
2286	-0.562321	0.0102799	0.96
3106	-0.392883	0.0105836	0.96
3340	-0.397482	0.012675	0.96
7336	0.622401	0.011999	0.96
9021	-0.46922	0.0116373	0.96
9143	0.182747	0.012169	0.96
26271	0.411701	0.0111504	0.96
55280	-0.289792	0.0108143	0.96
56912	-0.690601	0.00871921	0.96
65988	-0.412491	0.00986274	0.96
84065	-0.716327	0.00957321	0.96
4194	-0.230475	0.010606	0.9575
9051	-0.304587	0.00978163	0.9575
9926	0.540775	0.0117119	0.9575
11138	-0.53294	0.0124872	0.9575
79637	-0.451665	0.0121207	0.9575
79989	0.355328	0.0123429	0.9575
146909	0.336237	0.0109517	0.9575
1687	0.551311	0.0116419	0.955
9684	0.441294	0.0142232	0.955
9818	0.540758	0.0117176	0.955
55247	0.544031	0.0115102	0.955
79961	-0.528503	0.0115332	0.955
259173	-0.791272	0.0142066	0.955
973	-0.240298	0.0129682	0.9525
3136	-0.345762	0.0134301	0.9525
3502	-0.341693	0.0124396	0.9525
5358	0.429393	0.012815	0.9525
6626	-0.635162	0.0148657	0.9525
7133	-0.40904	0.013687	0.9525
8635	-0.670237	0.0116634	0.9525
10521	-0.335088	0.0144029	0.9525
23592	0.643305	0.0113528	0.9525
55505	0.71594	0.012223	0.9525
56895	0.263004	0.0143654	0.9525
83786	-0.319047	0.0128002	0.9525
387101	-0.526601	0.0126924	0.9525
100131713	-0.487076	0.0105933	0.9525
3133	-0.522913	0.0136512	0.95
3431	-0.41135	0.0128206	0.95
3509	-0.288913	0.0133784	0.95
6159	-0.526285	0.0129088	0.95
23219	0.723887	0.0124474	0.95
51280	-0.253443	0.00977614	0.95
80833	-0.523079	0.0145607	0.95
642131	-0.401811	0.015061	0.95
727800	-0.474839	0.0115087	0.95
3137	-0.343702	0.0149951	0.9475
3494	-0.318867	0.0130538	0.9475
5831	0.560122	0.0124617	0.9475
6447	0.342268	0.011784	0.9475
10544	0.428559	0.0143246	0.9475
11187	-0.39119	0.0149573	0.9475
54477	0.645207	0.0122084	0.9475
55699	0.600815	0.0132205	0.9475
55771	0.49658	0.0139106	0.9475
55850	-0.590582	0.0138736	0.9475
79577	0.504382	0.0143748	0.9475
7369	-0.306014	0.0123722	0.945
9738	0.513216	0.0144487	0.945
10550	-0.680397	0.0132148	0.945
11015	0.535641	0.012704	0.945
80099	-0.33432	0.0139773	0.945
407977	-0.55001	0.0136296	0.945
945	-0.432061	0.0141784	0.9425
6102	0.505009	0.0148254	0.9425
55705	0.63464	0.0132556	0.9425
647285	-0.489459	0.01485	0.9425
762	-0.416858	0.0139502	0.94
3708	-0.241234	0.0141777	0.94
6996	0.713833	0.013151	0.94
9501	-0.414895	0.0121304	0.94
10513	0.519465	0.0119939	0.94
10816	-0.43101	0.0164682	0.94
29087	-0.644185	0.0158321	0.94
79056	-0.28453	0.0160013	0.94
391019	-0.489248	0.01518	0.94
8673	-0.491459	0.0148577	0.9375
10635	0.305894	0.0142861	0.9375
54855	-0.352773	0.0146962	0.9375
387680	-0.780055	0.0155049	0.9375
643531	-0.476366	0.0162361	0.9375
652494	-0.27321	0.0146056	0.9375
908	0.576054	0.0139225	0.935
1339	-0.604524	0.0136826	0.935
55585	0.686497	0.0149128	0.935
91442	-0.664194	0.0152103	0.935
3820	-0.225317	0.0154057	0.9325
9369	-0.427454	0.0182586	0.9325
57107	0.442231	0.0129996	0.9325
135138	-0.332144	0.0157267	0.9325
718	-0.267862	0.0142855	0.93
3659	-0.508807	0.0161028	0.93
4033	-0.245408	0.0158721	0.93
4747	-0.392325	0.0165201	0.93
4798	-0.780671	0.0153128	0.93
5241	-0.132913	0.0163798	0.93
55140	-0.415655	0.0136208	0.93
57122	0.595262	0.0141672	0.93
728820	-0.486795	0.0156602	0.93
1012	0.266771	0.0182321	0.9275
3122	-0.191215	0.0156561	0.9275
5033	0.48476	0.0144375	0.9275
7138	0.130142	0.0160367	0.9275
7289	0.552284	0.0163605	0.9275
8576	-0.379766	0.0161964	0.9275
28952	-0.393232	0.015715	0.9275
55120	0.501458	0.0169988	0.9275
57007	0.32186	0.0143221	0.9275
63906	-0.590031	0.0168575	0.9275
283412	-0.482315	0.0170756	0.9275
1301	0.176068	0.0170623	0.925
2152	-0.176656	0.0173787	0.925
5205	0.388677	0.0159966	0.925
9917	-0.417763	0.0167865	0.925
10791	-0.559387	0.0172454	0.925
26058	-0.704137	0.0159413	0.925
26123	-0.968908	0.0161323	0.925
51214	-0.459312	0.015921	0.925
339562	-0.249968	0.0162236	0.925
287	-0.523378	0.0170702	0.9225
2850	-0.493255	0.017129	0.9225
23495	-0.567975	0.0178765	0.9225
25849	-0.457663	0.0159374	0.9225
26750	0.620493	0.0191076	0.9225
3105	-0.512316	0.0172977	0.92
4438	-0.32229	0.0188924	0.92
4751	0.383822	0.0179968	0.92
10062	-0.538845	0.0157144	0.92
28592	-0.284614	0.0195757	0.92
55747	-0.790005	0.0151547	0.92
1768	-0.538783	0.0185105	0.9175
8741	-0.53991	0.017863	0.9175
55547	-0.533605	0.0201691	0.9175
100126583	-0.299143	0.0187957	0.9175
161	-0.957496	0.0173176	0.915
3091	0.437413	0.019442	0.915
9516	-0.549211	0.0160985	0.915
10002	-0.491501	0.0199071	0.915
608	-0.134434	0.0206993	0.9125
2919	-0.248452	0.0185707	0.9125
4705	-0.509764	0.0191007	0.9125
7940	-0.325957	0.018593	0.9125
11266	0.587048	0.018315	0.9125
51001	0.425147	0.0175252	0.9125
79582	0.237608	0.0201341	0.9125
358	-0.511959	0.0186965	0.91
2566	-0.273786	0.0185684	0.91
3903	-0.482535	0.0189715	0.91
5583	-0.487727	0.0177214	0.91
5708	0.667925	0.0196526	0.91
23658	0.5903	0.0202266	0.91
284064	-0.483505	0.0169054	0.91
5475	0.399214	0.0188568	0.9075
5618	-0.356345	0.0179471	0.9075
5819	-0.738341	0.0198883	0.9075
23213	0.326635	0.0173688	0.9075
1118	-0.253118	0.0197942	0.905
1763	0.46354	0.0191943	0.905
2790	0.558005	0.0191907	0.905
4697	0.664421	0.0189595	0.905
29944	-0.29562	0.0205958	0.905
55337	-0.582285	0.0212275	0.905
56943	0.440041	0.0212258	0.905
753	0.410239	0.01954	0.9025
891	0.401807	0.0194652	0.9025
1062	0.224293	0.0203088	0.9025
3054	-0.637705	0.0200351	0.9025
8668	-0.70309	0.0201313	0.9025
10609	0.278311	0.0205246	0.9025
11118	-0.284123	0.0193376	0.9025
55257	0.671595	0.0192428	0.9025
2166	-0.374245	0.0231405	0.9
4809	-0.870554	0.0194479	0.9
7556	0.458311	0.019219	0.9
23523	-0.546501	0.0202235	0.9
29097	0.454163	0.0204133	0.9
54210	0.281997	0.0227862	0.9
